# Supplementary material for: Transcriptome analysis in Hevea brasiliensis latex revealed changes in hormone signalling pathways during ethephon stimulation and consequent Tapping Panel Dryness
Source: Sci Rep. 2018 May 31;8:8483. doi: 10.1038/s41598-018-26854-y (PMC5981547; doi:10.1038/s41598-018-26854-y)
Supplement: Supplementary file 1 — Supplementary Data [file 41598_2018_26854_MOESM1_ESM.xlsx]

## Sheet: 1
Supplementary Data 1. Percentage of dry cut lenght (DCL) monthly observed on selected trees for the RNA sequencing experiment
	Date of observed DCL
Treatment	2010-08-10	31/1/2011	18/4/2011	20/6/2011	2011-12-09	15/12/2011	16/3/2012	18/6/2012	2012-09-07	2012-04-09	2012-01-10	29/10/2012	2012-04-12	2012-12-04	2012-12-07	2013-01-07	2013-01-09	2013-01-29	2013-01-31	2013-02-06	2013-02-20	2013-02-25	2013-02-27	2013-03-06	2013-03-13	2013-03-21	Mean of the last 12 months
d2 ET0%	10	30	0	5	90	0	20	10	10	90	10	25	0	0	5	5	5	5	5	5	5	5	5	5	5	0	3.92857
d2 ET0%	10	10	0	30	10	0	5	20	20	5	20	50	5	5	0	0	5	5	5	5	5	0	5	5	5	5	3.92857
d2 ET0%	0	10	5	5	60	0	10	10	15	10	10	40	0	0	5	5	5	5	5	5	5	5	5	5	5	5	4.28571
d2 ET2.5% 12/y	0	30	5	15	95	5	5	15	25	80	5	40	5	5	5	5	15	5	5	5	5	5	5	5	5	10	6.07143
d2 ET2.5% 12/y	40	40	85	5	40	0	90	60	20	25	20	30	20	20	40	10	10	10	10	10	10	10	10	20	20	10	15
d2 ET2.5% 12/y	50	15	70	30	75	15	40	30	15	75	15	80	30	30	30	15	10	15	10	5	5	10	10	20	20	10	15.7143
d2 ET2.5% 12/y	10	30	5	40	95	60	80	35	25	20	95	95	95	95	95	95	95	95	95	95	95	95	95	95	95	95	95
d2 ET2.5% 12/y	90	40	80	98	100	10	95	95	20	95	90	100	95	95	95	80	95	95	40	50	50	80	90	90	90	80	80.3571
d2 ET2.5% 12/y	90	70	85	95	100	20	95	95	95	95	95	90	80	80	80	80	80	80	80	80	80	70	70	90	90	95	81.0714

## Sheet: 2
Suppl. Data 2. RNA sequencing from trees of clone PB 260 were tapped for 36 months using harvesting system d2. Singletons are considered like unmapped. Min and Max insert size were not specified.
Phenotype	Slight TPD			Slight TPD			Severe TPD			Total
Ethephon stimulation	No			Yes			Yes
Replicate	1	2	3	1	2	3	1	2	3
total read parsed	60846742	50173238	54513262	49962646	43027844	58377854	59389150	52948648	50449962	479689346
total read mapped	59414260	48243095	52979079	47973509	40932777	56577498	57390503	51317618	49141333	463969672
Multi-hits read removed	14097709	11272346	12784591	9896996	8722697	12382364	12970306	11746882	11454109	105328000
total pair parsed	30423372	25086620	27256632	24981324	21513923	29188928	29694576	26474325	25224982	239844682
total pair mapped	22785724	18640237	19732831	18660984	16102322	22030992	22179787	19805275	18884907	178823059

## Sheet: 3
Supplementary Data 3. RNAsequencing data					p_value
						1e-08	0.05
							1
			release
			repet	logRatio
			misc
			misc	-2.5	-1.5	-1				1	1.5	2.5
			Project nb
Validation S.B. le 30.07.14			Sample type
			clones	PB260	PB260	PB260	PB260	PB260	PB260	PB260	PB260	PB260	PB260
			TPD	susceptible	susceptible	susceptible	susceptible	susceptible	susceptible	susceptible	susceptible	susceptible	susceptible
			Tapping	D2	D2	D2	D2	D2	D2	D2	D2	D2	D2
			Month after first tapping		36	36				36	36
			Ethephon (frequency/year)		0	12				12	12
			Symptom		Slight TPD	Slight TPD				Severe TPD	Slight TPD
id	GO	BLASTX		baseMean	PB260_S_D2_36_0_Healthy	PB260_S_D2_36_12_Healthy	log2FoldChange	FDR	baseMean	PB260_S_D2_36_12_TPD	PB260_S_D2_36_12_Healthy	log2FoldChange	FDR
CL10000Contig1	GO:0005515	WD-repeat protein, putative [Ricinus communis]<>WD-repeat protein, putative [Ricinus communis]		142.669	125.347	159.991	0.352065	0.407945	163.012	166.078	159.947	-0.0542679	0.992762
CL10000Contig2	#N/A	#N/A		filtre	filtre	filtre	filtre	filtre	filtre	filtre	filtre	filtre	filtre
CL10001Contig1	#N/A	hypothetical protein JCGZ_12379 [Jatropha curcas]		NoExp	NoExp	NoExp	NoExp	NoExp	NoExp	NoExp	NoExp	NoExp	NoExp
CL10002Contig1	GO:0008270 GO:0005622	hypothetical protein JCGZ_19560 [Jatropha curcas]		358.268	320.676	395.86	0.303875	0.450607	415.644	435.44	395.849	-0.137524	0.946843
CL10003Contig1	#N/A	endonuclease/reverse transcriptase, partial [Blumeria graminis f. sp. hordei DH14]		NoExp	NoExp	NoExp	NoExp	NoExp	NoExp	NoExp	NoExp	NoExp	NoExp
CL10003Contig2	#N/A	hypothetical protein EV44_g3304 [Erysiphe necator]		NoExp	NoExp	NoExp	NoExp	NoExp	NoExp	NoExp	NoExp	NoExp	NoExp
CL10003Contig3	#N/A	endonuclease/reverse transcriptase, partial [Blumeria graminis f. sp. hordei DH14]		NoExp	NoExp	NoExp	NoExp	NoExp	NoExp	NoExp	NoExp	NoExp	NoExp
CL10003Contig4	#N/A	hypothetical protein EV44_g3304 [Erysiphe necator]		NoExp	NoExp	NoExp	NoExp	NoExp	NoExp	NoExp	NoExp	NoExp	NoExp
CL10004Contig1	#N/A	#N/A		filtre	filtre	filtre	filtre	filtre	filtre	filtre	filtre	filtre	filtre
CL10004Contig2	#N/A	#N/A		NoExp	NoExp	NoExp	NoExp	NoExp	filtre	filtre	filtre	filtre	filtre
CL10005Contig1	#N/A	hypothetical protein JCGZ_24904 [Jatropha curcas]		NoExp	NoExp	NoExp	NoExp	NoExp	NoExp	NoExp	NoExp	NoExp	NoExp
CL10005Contig2	GO:0006508 GO:0004197	caspase, putative [Ricinus communis]<>caspase, putative [Ricinus communis]		NoExp	NoExp	NoExp	NoExp	NoExp	NoExp	NoExp	NoExp	NoExp	NoExp
CL10006Contig1	#N/A	conserved hypothetical protein [Ricinus communis]<>conserved hypothetical protein [Ricinus communis]		filtre	filtre	filtre	filtre	filtre	filtre	filtre	filtre	filtre	filtre
CL10006Contig2	#N/A	conserved hypothetical protein [Ricinus communis]<>conserved hypothetical protein [Ricinus communis]		NoExp	NoExp	NoExp	NoExp	NoExp	NoExp	NoExp	NoExp	NoExp	NoExp
CL10007Contig1	#N/A	hypothetical protein JCGZ_26968 [Jatropha curcas]		191.387	209.908	172.865	-0.280117	0.564322	174.002	175.154	172.85	-0.0191064	0.998086
CL10008Contig1	#N/A	hypothetical protein JCGZ_13999 [Jatropha curcas]		filtre	filtre	filtre	filtre	filtre	filtre	filtre	filtre	filtre	filtre
CL10009Contig1	#N/A	protein with unknown function [Ricinus communis]<>protein with unknown function [Ricinus communis]		NoExp	NoExp	NoExp	NoExp	NoExp	NoExp	NoExp	NoExp	NoExp	NoExp
CL1000Contig1	#N/A	hypothetical protein JCGZ_01240 [Jatropha curcas]		filtre	filtre	filtre	filtre	filtre	filtre	filtre	filtre	filtre	filtre
CL1000Contig10	#N/A	hypothetical protein JCGZ_01240 [Jatropha curcas]		filtre	filtre	filtre	filtre	filtre	filtre	filtre	filtre	filtre	filtre
CL1000Contig11	#N/A	hypothetical protein JCGZ_01240 [Jatropha curcas]		filtre	filtre	filtre	filtre	filtre	filtre	filtre	filtre	filtre	filtre
CL1000Contig2	GO:0009058	hypothetical protein JCGZ_01240 [Jatropha curcas]		72.8012	88.4737	57.1287	-0.631033	0.205204	58.3497	59.5635	57.1359	-0.0600291	0.995534
CL1000Contig3	#N/A	hypothetical protein JCGZ_01240 [Jatropha curcas]		filtre	filtre	filtre	filtre	filtre	filtre	filtre	filtre	filtre	filtre
CL1000Contig4	#N/A	PREDICTED: GDP-Man:Man(3)GlcNAc(2)-PP-Dol alpha-1,2-mannosyltransferase isoform X4 [Nicotiana sylvestris]		16.4311	19.2756	13.5866	-0.504593	0.69285	15.7521	17.897	13.6072	-0.39535	0.933151
CL1000Contig5	GO:0008138 GO:0006470 GO:0016311 GO:0016791	hypothetical protein JCGZ_26492 [Jatropha curcas]		180.052	199.833	160.271	-0.318281	0.499752	149.825	139.229	160.421	0.204397	0.961726
CL1000Contig6	GO:0009058	hypothetical protein CICLE_v10031450mg [Citrus clementina]<>PREDICTED: GDP-Man:Man(3)GlcNAc(2)-PP-Dol alpha-1,2-mannosyltransferase-like [Citrus sinensis]<>hypothetical protein CICLE_v10031450mg [Citrus clementina]		filtre	filtre	filtre	filtre	filtre	filtre	filtre	filtre	filtre	filtre
CL1000Contig7	#N/A	hypothetical protein CISIN_1g012436mg [Citrus sinensis]		NoExp	NoExp	NoExp	NoExp	NoExp	NoExp	NoExp	NoExp	NoExp	NoExp
CL1000Contig8	#N/A	hypothetical protein JCGZ_01240 [Jatropha curcas]		filtre	filtre	filtre	filtre	filtre	filtre	filtre	filtre	filtre	filtre
CL1000Contig9	GO:0009058	hypothetical protein JCGZ_01240 [Jatropha curcas]		262.546	330.345	194.748	-0.762369	0.0192728	213.062	231.379	194.745	-0.248672	0.891475
CL10010Contig1	#N/A	hypothetical protein POPTR_0001s02360g [Populus trichocarpa]<>hypothetical protein POPTR_0001s02360g [Populus trichocarpa]		NoExp	NoExp	NoExp	NoExp	NoExp	NoExp	NoExp	NoExp	NoExp	NoExp
CL10010Contig2	GO:0005515 GO:0008270	ring finger protein, putative [Ricinus communis]<>ring finger protein, putative [Ricinus communis]		NoExp	NoExp	NoExp	NoExp	NoExp	NoExp	NoExp	NoExp	NoExp	NoExp
CL10011Contig1	#N/A	#N/A		1428.68	1213.43	1643.93	0.438064	0.275555	1798.77	1954.53	1643.01	-0.250482	0.864768
CL10012Contig1	GO:0005515	hypothetical protein JCGZ_21104 [Jatropha curcas]		NoExp	NoExp	NoExp	NoExp	NoExp	NoExp	NoExp	NoExp	NoExp	NoExp
CL10012Contig2	#N/A	hypothetical protein JCGZ_03179 [Jatropha curcas]		filtre	filtre	filtre	filtre	filtre	filtre	filtre	filtre	filtre	filtre
CL10013Contig1	#N/A	PREDICTED: putative 1-phosphatidylinositol-3-phosphate 5-kinase FAB1C isoform X2 [Populus euphratica]		313.519	292.566	334.472	0.193125	0.639582	296.752	258.612	334.891	0.372905	0.932244
CL10014Contig1	#N/A	hypothetical protein POPTR_0010s24490g [Populus trichocarpa]<>hypothetical protein POPTR_0010s24490g [Populus trichocarpa]		NoExp	NoExp	NoExp	NoExp	NoExp	NoExp	NoExp	NoExp	NoExp	NoExp
CL10014Contig2	#N/A	DNAJ heat shock N-terminal domain-containing family protein [Populus trichocarpa]<>DNAJ heat shock N-terminal domain-containing family protein [Populus trichocarpa]		NoExp	NoExp	NoExp	NoExp	NoExp	NoExp	NoExp	NoExp	NoExp	NoExp
CL10014Contig3	#N/A	hypothetical protein JCGZ_25528 [Jatropha curcas]		NoExp	NoExp	NoExp	NoExp	NoExp	filtre	filtre	filtre	filtre	filtre
CL10015Contig1	GO:0016020 GO:0006810 GO:0055085 GO:0016021 GO:0022857 GO:0022891 GO:0005215	sugar transporter, putative [Ricinus communis]<>sugar transporter, putative [Ricinus communis]		filtre	filtre	filtre	filtre	filtre	NoExp	NoExp	NoExp	NoExp	NoExp
CL10016Contig1	#N/A	PREDICTED: uncharacterized protein LOC102628703, partial [Citrus sinensis]		NoExp	NoExp	NoExp	NoExp	NoExp	NoExp	NoExp	NoExp	NoExp	NoExp
CL10016Contig2	#N/A	PREDICTED: uncharacterized protein LOC104234885 isoform X1 [Nicotiana sylvestris]<>PREDICTED: uncharacterized protein LOC104234885 isoform X1 [Nicotiana sylvestris]<>PREDICTED: uncharacterized protein LOC104234885 isoform X1 [Nicotiana sylvestris]<>PREDICTED: uncharacterized protein LOC104234885 isoform X1 [Nicotiana sylvestris]		NoExp	NoExp	NoExp	NoExp	NoExp	NoExp	NoExp	NoExp	NoExp	NoExp
CL10017Contig1	#N/A	unknown [Populus trichocarpa x Populus deltoides]		20.8223	23.2017	18.4428	-0.331174	0.796711	15.6705	12.8953	18.4457	0.51644	0.911422
CL10018Contig1	#N/A	helicase domain-containing family protein [Populus trichocarpa]<>helicase domain-containing family protein [Populus trichocarpa]		filtre	filtre	filtre	filtre	filtre	filtre	filtre	filtre	filtre	filtre
CL10019Contig1	GO:0008152 GO:0016758	UDP-glucosyltransferase, putative [Ricinus communis]<>UDP-glucosyltransferase, putative [Ricinus communis]		86.3321	107.363	65.3013	-0.717313	0.112543	73.7215	82.1738	65.2692	-0.332275	0.894543
CL1001Contig1	GO:0030163	ATP-dependent Clp protease adaptor protein clpS, putative [Ricinus communis]<>ATP-dependent Clp protease adaptor protein clpS, putative [Ricinus communis]		8.56649	8.95322	8.17975	-0.13035	0.969497	filtre	filtre	filtre	filtre	filtre
CL1001Contig2	GO:0030163	ATP-dependent Clp protease adaptor protein clpS, putative [Ricinus communis]<>ATP-dependent Clp protease adaptor protein clpS, putative [Ricinus communis]		filtre	filtre	filtre	filtre	filtre	filtre	filtre	filtre	filtre	filtre
CL1001Contig3	GO:0030163	hypothetical protein JCGZ_18297 [Jatropha curcas]		779.15	876.77	681.531	-0.363418	0.31002	735.877	789.999	681.754	-0.2126	0.878383
CL1001Contig4	GO:0030163	hypothetical protein JCGZ_18297 [Jatropha curcas]		644.189	698.512	589.866	-0.243898	0.556994	637.155	684.354	589.956	-0.214136	0.886706
CL10020Contig1	GO:0006506 GO:0016758	hypothetical protein JCGZ_04733 [Jatropha curcas]		56.0662	53.6752	58.4572	0.123124	0.866786	53.2255	47.9787	58.4723	0.28536	0.952431
CL10020Contig2	GO:0006506 GO:0016758	hypothetical protein JCGZ_04733 [Jatropha curcas]		24.4823	22.7742	26.1905	0.20164	0.853844	25.2227	24.2432	26.2023	0.112112	1
CL10021Contig1	#N/A	#N/A		filtre	filtre	filtre	filtre	filtre	filtre	filtre	filtre	filtre	filtre
CL10021Contig2	#N/A	hypothetical protein EUGRSUZ_F04108 [Eucalyptus grandis]		187.072	165.351	208.793	0.336546	0.359096	223.254	237.646	208.861	-0.18627	0.926321
CL10022Contig1	#N/A	hypothetical protein JCGZ_01075 [Jatropha curcas]		filtre	filtre	filtre	filtre	filtre	filtre	filtre	filtre	filtre	filtre
CL10022Contig2	#N/A	conserved hypothetical protein [Ricinus communis]<>conserved hypothetical protein [Ricinus communis]		47.3868	53.1349	41.6387	-0.351733	0.64746	35.8467	30.0129	41.6805	0.473789	0.883769
CL10022Contig3	#N/A	conserved hypothetical protein [Ricinus communis]<>conserved hypothetical protein [Ricinus communis]		21.542	21.7972	21.2868	-0.0341834	1	filtre	filtre	filtre	filtre	filtre
CL10023Contig1	#N/A	conserved hypothetical protein [Ricinus communis]<>conserved hypothetical protein [Ricinus communis]		851.281	1036.45	666.109	-0.637823	0.0655649	824.881	983.761	666.001	-0.562784	0.286789
CL10024Contig1	#N/A	predicted protein [Arabidopsis lyrata subsp. lyrata]<>predicted protein [Arabidopsis lyrata subsp. lyrata]		filtre	filtre	filtre	filtre	filtre	filtre	filtre	filtre	filtre	filtre
CL10024Contig2	#N/A	#N/A		filtre	filtre	filtre	filtre	filtre	filtre	filtre	filtre	filtre	filtre
CL10025Contig1	#N/A	#N/A		filtre	filtre	filtre	filtre	filtre	filtre	filtre	filtre	filtre	filtre
CL10025Contig2	#N/A	#N/A		NoExp	NoExp	NoExp	NoExp	NoExp	NoExp	NoExp	NoExp	NoExp	NoExp
CL10026Contig1	#N/A	pentatricopeptide repeat-containing protein, putative [Ricinus communis]<>pentatricopeptide repeat-containing protein, putative [Ricinus communis]		598.615	744.516	452.715	-0.717701	0.0611871	793.936	1135.47	452.407	-1.32759	0.00271565
CL10027Contig1	GO:0004713 GO:0004674 GO:0005524 GO:0004672 GO:0006468 GO:0016772	hypothetical protein JCGZ_21319 [Jatropha curcas]		321.28	414.375	228.186	-0.860723	0.00657877	242.95	257.526	228.374	-0.173321	0.932244
CL10028Contig1	#N/A	#N/A		147.465	104.446	190.483	0.866911	0.0135235	147.797	104.817	190.777	0.864023	0.352353
CL10028Contig2	#N/A	#N/A		filtre	filtre	filtre	filtre	filtre	filtre	filtre	filtre	filtre	filtre
CL10029Contig1	#N/A	hypothetical protein JCGZ_22912 [Jatropha curcas]		81.429	62.7915	100.067	0.672318	0.130208	74.1558	48.1626	100.149	1.05617	0.339384
CL1002Contig1	#N/A	hypothetical protein JCGZ_15984 [Jatropha curcas]		67.0214	52.6822	81.3606	0.627014	0.232922	72.3564	63.3082	81.4045	0.362718	0.912437
CL1002Contig2	#N/A	hypothetical protein JCGZ_15984 [Jatropha curcas]		filtre	filtre	filtre	filtre	filtre	filtre	filtre	filtre	filtre	filtre
CL1002Contig3	#N/A	hypothetical protein JCGZ_15984 [Jatropha curcas]		677.764	535.471	820.056	0.614912	0.030821	781.531	742.872	820.191	0.142847	0.965939
CL1002Contig4	#N/A	hypothetical protein JCGZ_15984 [Jatropha curcas]		468.629	370.647	566.61	0.612312	0.0471508	490.166	412.87	567.462	0.458837	0.691758
CL1002Contig5	#N/A	hypothetical protein CICLE_v10002309mg [Citrus clementina]<>hypothetical protein CICLE_v10002309mg [Citrus clementina]		filtre	filtre	filtre	filtre	filtre	filtre	filtre	filtre	filtre	filtre
CL1002Contig6	#N/A	hypothetical protein CICLE_v10002309mg [Citrus clementina]<>hypothetical protein CICLE_v10002309mg [Citrus clementina]		filtre	filtre	filtre	filtre	filtre	filtre	filtre	filtre	filtre	filtre
CL1002Contig7	#N/A	hypothetical protein JCGZ_15984 [Jatropha curcas]		filtre	filtre	filtre	filtre	filtre	filtre	filtre	filtre	filtre	filtre
CL1002Contig8	#N/A	hypothetical protein JCGZ_15984 [Jatropha curcas]		128.894	91.277	166.511	0.867291	0.0147665	163.858	161.014	166.701	0.0500756	1
CL10030Contig1	#N/A	Gamma-interferon-inducible lysosomal thiol reductase precursor, putative [Ricinus communis]<>Gamma-interferon-inducible lysosomal thiol reductase precursor, putative [Ricinus communis]		filtre	filtre	filtre	filtre	filtre	NoExp	NoExp	NoExp	NoExp	NoExp
CL10031Contig1	GO:0006810 GO:0016020 GO:0055085 GO:0016021 GO:0005215 GO:0022891 GO:0022857	RecName: Full=Hexose carrier protein HEX6 [Ricinus communis]<>hexose carrier protein [Ricinus communis]		NoExp	NoExp	NoExp	NoExp	NoExp	filtre	filtre	filtre	filtre	filtre
CL10032Contig1	GO:0005089	hypothetical protein JCGZ_25095 [Jatropha curcas]		54.0957	96.6793	11.5121	-3.07006	5.97397e-10	filtre	filtre	filtre	filtre	filtre
CL10033Contig1	#N/A	hypothetical protein JCGZ_10238 [Jatropha curcas]		66.743	51.1251	82.3608	0.687927	0.150717	92.0983	101.873	82.324	-0.307382	0.903871
CL10033Contig2	#N/A	hypothetical protein JCGZ_10238 [Jatropha curcas]		filtre	filtre	filtre	filtre	filtre	filtre	filtre	filtre	filtre	filtre
CL10034Contig1	#N/A	hypothetical protein JCGZ_10210 [Jatropha curcas]		96.6168	92.1238	101.11	0.134277	0.816914	102.468	103.786	101.151	-0.0371063	0.995965
CL10035Contig1	GO:0003677 GO:0003682	hypothetical protein POPTR_0015s09430g [Populus trichocarpa]<>hypothetical protein POPTR_0015s09430g [Populus trichocarpa]		filtre	filtre	filtre	filtre	filtre	filtre	filtre	filtre	filtre	filtre
CL10035Contig2	#N/A	hypothetical protein POPTR_0012s08600g [Populus trichocarpa]<>hypothetical protein POPTR_0012s08600g [Populus trichocarpa]		filtre	filtre	filtre	filtre	filtre	filtre	filtre	filtre	filtre	filtre
CL10036Contig1	#N/A	Uncharacterized protein C1orf226 [Cricetulus griseus]		73.5715	78.5013	68.6418	-0.193629	0.81008	68.7835	68.9032	68.6637	-0.00502425	1
CL10036Contig2	#N/A	#N/A		NoExp	NoExp	NoExp	NoExp	NoExp	NoExp	NoExp	NoExp	NoExp	NoExp
CL10037Contig1	#N/A	conserved hypothetical protein [Ricinus communis]<>conserved hypothetical protein [Ricinus communis]		40.9506	23.9028	57.9985	1.27884	0.019433	51.5913	45.0954	58.0872	0.365241	0.932244
CL10037Contig2	#N/A	conserved hypothetical protein [Ricinus communis]<>conserved hypothetical protein [Ricinus communis]		89.0707	62.2295	115.912	0.897359	0.0276801	115.903	115.948	115.859	-0.00110792	1
CL10037Contig3	#N/A	hypothetical protein JCGZ_17154 [Jatropha curcas]		111.033	87.8718	134.194	0.610844	0.128189	135.469	136.608	134.33	-0.0242556	0.998086
CL10038Contig1	#N/A	hypothetical protein JCGZ_09585 [Jatropha curcas]		354.993	309.659	400.327	0.370496	0.352835	434.858	468.525	401.192	-0.223833	0.909292
CL10039Contig1	#N/A	hypothetical protein [Myxococcus stipitatus]<>hypothetical protein MYSTI_02909 [Myxococcus stipitatus DSM 14675]<>hypothetical protein MYSTI_02909 [Myxococcus stipitatus DSM 14675]		NoExp	NoExp	NoExp	NoExp	NoExp	NoExp	NoExp	NoExp	NoExp	NoExp
CL1003Contig1	#N/A	PREDICTED: sphingosine kinase 1 isoform X1 [Populus euphratica]		25.4836	28.3281	22.6391	-0.323416	0.782058	22.531	22.4307	22.6313	0.0128398	1
CL1003Contig2	#N/A	hypothetical protein JCGZ_21363 [Jatropha curcas]		817.845	949.749	685.942	-0.469459	0.184282	753.198	820.008	686.388	-0.256614	0.849645
CL1003Contig3	#N/A	PREDICTED: sphingosine kinase 2-like isoform X3 [Nicotiana sylvestris]		23.989	28.7875	19.1904	-0.585056	0.57326	16.9576	14.6827	19.2325	0.38943	0.940452
CL1003Contig4	GO:0004143 GO:0007205	hypothetical protein JCGZ_21363 [Jatropha curcas]		6214.26	7722.87	4705.64	-0.714745	0.0329875	5320.26	5935.23	4705.28	-0.335021	0.732886
CL10040Contig1	#N/A	hypothetical protein EV44_g4685 [Erysiphe necator]		NoExp	NoExp	NoExp	NoExp	NoExp	NoExp	NoExp	NoExp	NoExp	NoExp
CL10041Contig1	#N/A	fructuronate reductase [Vibrio sp. EJY3]<>D-mannonate oxidoreductase [Vibrio sp. EJY3]		NoExp	NoExp	NoExp	NoExp	NoExp	NoExp	NoExp	NoExp	NoExp	NoExp
CL10041Contig2	#N/A	gibberellin 20-oxidase, putative [Ricinus communis]<>gibberellin 20-oxidase, putative [Ricinus communis]		filtre	filtre	filtre	filtre	filtre	NoExp	NoExp	NoExp	NoExp	NoExp
CL10042Contig1	#N/A	PREDICTED: pentatricopeptide repeat-containing protein At4g02750 [Malus domestica]		filtre	filtre	filtre	filtre	filtre	filtre	filtre	filtre	filtre	filtre
CL10043Contig1	#N/A	putative gpi-anchored cell wall organization protein ecm33 protein [Erysiphe necator]		NoExp	NoExp	NoExp	NoExp	NoExp	NoExp	NoExp	NoExp	NoExp	NoExp
CL10044Contig1	#N/A	#N/A		61.8364	81.8972	41.7755	-0.971156	0.0573167	43.6517	45.5441	41.7594	-0.125163	0.985065
CL10045Contig1	#N/A	hypothetical protein JCGZ_22166 [Jatropha curcas]		17.5687	24.4533	10.684	-1.19458	0.175395	15.5246	20.3526	10.6966	-0.928056	0.664952
CL10045Contig2	#N/A	hypothetical protein JCGZ_22166 [Jatropha curcas]		38.6995	63.5154	13.8837	-2.19372	3.89596e-05	22.9484	32.0122	13.8847	-1.20513	0.262307
CL10046Contig1	#N/A	hypothetical protein JCGZ_12159 [Jatropha curcas]		filtre	filtre	filtre	filtre	filtre	filtre	filtre	filtre	filtre	filtre
CL10047Contig1	#N/A	hypothetical protein JCGZ_12349 [Jatropha curcas]		filtre	filtre	filtre	filtre	filtre	filtre	filtre	filtre	filtre	filtre
CL10047Contig2	#N/A	Protein ASYMMETRIC LEAVES2, putative [Ricinus communis]<>Protein ASYMMETRIC LEAVES2, putative [Ricinus communis]		NoExp	NoExp	NoExp	NoExp	NoExp	NoExp	NoExp	NoExp	NoExp	NoExp
CL10048Contig1	GO:0005737	maf protein, putative [Ricinus communis]<>maf protein, putative [Ricinus communis]		filtre	filtre	filtre	filtre	filtre	filtre	filtre	filtre	filtre	filtre
CL10048Contig2	GO:0005737	maf protein, putative [Ricinus communis]<>maf protein, putative [Ricinus communis]		37.9737	34.7085	41.239	0.248722	0.757497	51.2754	61.32	41.2308	-0.572635	0.771315
CL10049Contig1	GO:0016021	hypothetical protein JCGZ_13574 [Jatropha curcas]		filtre	filtre	filtre	filtre	filtre	filtre	filtre	filtre	filtre	filtre
CL1004Contig1	#N/A	transporter, putative [Ricinus communis]<>transporter, putative [Ricinus communis]		23.0536	23.4046	22.7027	-0.0439305	1	25.5034	28.2905	22.7164	-0.316585	0.937963
CL1004Contig2	GO:0016020 GO:0006810 GO:0005215	transporter, putative [Ricinus communis]<>transporter, putative [Ricinus communis]		20.3546	22.9224	17.7869	-0.365942	0.754668	22.6224	27.4781	17.7666	-0.629113	0.833961
CL1004Contig3	#N/A	transporter, putative [Ricinus communis]<>transporter, putative [Ricinus communis]		filtre	filtre	filtre	filtre	filtre	filtre	filtre	filtre	filtre	filtre
CL1004Contig4	#N/A	transporter, putative [Ricinus communis]<>transporter, putative [Ricinus communis]		filtre	filtre	filtre	filtre	filtre	filtre	filtre	filtre	filtre	filtre
CL1004Contig5	#N/A	hypothetical protein JCGZ_12609 [Jatropha curcas]		filtre	filtre	filtre	filtre	filtre	filtre	filtre	filtre	filtre	filtre
CL1004Contig6	GO:0055085 GO:0016021	transporter, putative [Ricinus communis]<>transporter, putative [Ricinus communis]		84.0147	88.77	79.2595	-0.163489	0.831141	80.1967	81.1111	79.2824	-0.0328983	0.999094
CL10050Contig1	GO:0016020	hypothetical protein JCGZ_25215 [Jatropha curcas]		NoExp	NoExp	NoExp	NoExp	NoExp	NoExp	NoExp	NoExp	NoExp	NoExp
CL10051Contig1	#N/A	hypothetical protein JCGZ_24528 [Jatropha curcas]		278.4	402.802	153.998	-1.38716	1.162e-05	144.901	135.795	154.007	0.181571	0.968722
CL10052Contig1	#N/A	hypothetical protein BRAFLDRAFT_86723 [Branchiostoma floridae]<>hypothetical protein BRAFLDRAFT_86723 [Branchiostoma floridae]		379.571	409.61	349.532	-0.228827	0.605956	362.18	374.786	349.574	-0.100468	0.966031
CL10053Contig1	#N/A	#N/A		275.853	384.499	167.207	-1.20134	0.000195748	179.265	191.103	167.428	-0.190804	0.932664
CL10054Contig1	GO:0005840 GO:0003723 GO:0006412 GO:0005622 GO:0003735 GO:0003676	40S ribosomal protein S18 [Tuber melanosporum Mel28]<>unnamed protein product [Tuber melanosporum]		NoExp	NoExp	NoExp	NoExp	NoExp	NoExp	NoExp	NoExp	NoExp	NoExp
CL10055Contig1	#N/A	PREDICTED: uncharacterized protein LOC104810159 [Tarenaya hassleriana]		NoExp	NoExp	NoExp	NoExp	NoExp	NoExp	NoExp	NoExp	NoExp	NoExp
CL10055Contig2	#N/A	Putative gag-pol polyprotein, identical [Solanum demissum]		filtre	filtre	filtre	filtre	filtre	filtre	filtre	filtre	filtre	filtre
CL10055Contig3	#N/A	PREDICTED: uncharacterized protein LOC104589982 [Nelumbo nucifera]		NoExp	NoExp	NoExp	NoExp	NoExp	NoExp	NoExp	NoExp	NoExp	NoExp
CL10056Contig1	#N/A	#N/A		134.601	55.1286	214.073	1.95723	7.58015e-07	198.875	183.719	214.032	0.220331	0.949946
CL10057Contig1	#N/A	putative mitochondrial hypoxia responsive domain-containing protein [Erysiphe necator]		NoExp	NoExp	NoExp	NoExp	NoExp	NoExp	NoExp	NoExp	NoExp	NoExp
CL10058Contig1	#N/A	hypothetical protein POPTR_0009s12130g [Populus trichocarpa]<>hypothetical protein POPTR_0009s12130g [Populus trichocarpa]		filtre	filtre	filtre	filtre	filtre	filtre	filtre	filtre	filtre	filtre
CL10058Contig2	GO:0005515	hypothetical protein POPTR_0009s12130g [Populus trichocarpa]<>hypothetical protein POPTR_0009s12130g [Populus trichocarpa]		filtre	filtre	filtre	filtre	filtre	14.3223	16.4859	12.1587	-0.439246	0.920164
CL10059Contig1	GO:0006506 GO:0005783 GO:0016740 GO:0005789	hypothetical protein JCGZ_09654 [Jatropha curcas]		17.7575	20.1534	15.3615	-0.391708	0.765807	filtre	filtre	filtre	filtre	filtre
CL10059Contig2	GO:0006506 GO:0016740 GO:0005789	hypothetical protein JCGZ_09654 [Jatropha curcas]		filtre	filtre	filtre	filtre	filtre	filtre	filtre	filtre	filtre	filtre
CL1005Contig1	GO:0005524 GO:0004672 GO:0006468 GO:0016772	hypothetical protein JCGZ_02726 [Jatropha curcas]		filtre	filtre	filtre	filtre	filtre	filtre	filtre	filtre	filtre	filtre
CL1005Contig2	#N/A	hypothetical protein JCGZ_02726 [Jatropha curcas]		filtre	filtre	filtre	filtre	filtre	filtre	filtre	filtre	filtre	filtre
CL1005Contig3	#N/A	PREDICTED: uncharacterized protein LOC104827271 isoform X2 [Tarenaya hassleriana]		filtre	filtre	filtre	filtre	filtre	filtre	filtre	filtre	filtre	filtre
CL1005Contig4	GO:0004674 GO:0005524 GO:0004672 GO:0006468 GO:0016772	casein kinase, putative [Ricinus communis]<>casein kinase, putative [Ricinus communis]		481.321	410.743	551.898	0.426163	0.207972	505.354	458.671	552.038	0.267309	0.908856
CL10060Contig1	GO:0008152 GO:0016491	short chain alcohol dehydrogenase, putative [Ricinus communis]<>short chain alcohol dehydrogenase, putative [Ricinus communis]		NoExp	NoExp	NoExp	NoExp	NoExp	filtre	filtre	filtre	filtre	filtre
CL10060Contig2	#N/A	short chain alcohol dehydrogenase, putative [Ricinus communis]<>short chain alcohol dehydrogenase, putative [Ricinus communis]		NoExp	NoExp	NoExp	NoExp	NoExp	NoExp	NoExp	NoExp	NoExp	NoExp
CL10061Contig1	#N/A	hypothetical protein JCGZ_00852 [Jatropha curcas]		68.566	97.117	40.015	-1.27918	0.00412235	48.3585	56.6894	40.0277	-0.502083	0.83473
CL10061Contig2	#N/A	hypothetical protein JCGZ_00852 [Jatropha curcas]		76.9521	107.544	46.3601	-1.21397	0.00465635	50.1143	53.8785	46.3502	-0.217133	0.952893
CL10061Contig3	#N/A	hypothetical protein [Kibdelosporangium sp. MJ126-NF4]		28.7577	35.9556	21.5599	-0.737869	0.394735	16.2397	10.871	21.6084	0.991111	0.693195
CL10062Contig1	GO:0004553 GO:0005975	Beta-glucosidase, putative [Ricinus communis]<>Beta-glucosidase, putative [Ricinus communis]		NoExp	NoExp	NoExp	NoExp	NoExp	NoExp	NoExp	NoExp	NoExp	NoExp
CL10062Contig2	GO:0004553 GO:0005975	hypothetical protein POPTR_0014s11730g [Populus trichocarpa]<>hypothetical protein POPTR_0014s11730g [Populus trichocarpa]		NoExp	NoExp	NoExp	NoExp	NoExp	NoExp	NoExp	NoExp	NoExp	NoExp
CL10063Contig1	GO:0005515 GO:0005543	conserved hypothetical protein [Ricinus communis]<>conserved hypothetical protein [Ricinus communis]		40.2777	23.7842	56.7713	1.25516	0.0189621	44.7768	32.7355	56.8182	0.795495	0.758751
CL10064Contig1	#N/A	conserved hypothetical protein [Ricinus communis]<>conserved hypothetical protein [Ricinus communis]		157.797	181.739	133.856	-0.44118	0.331781	111.875	89.9394	133.81	0.573158	0.868215
CL10064Contig2	#N/A	polysaccharide biosynthesis protein [Sphingopyxis sp. MC1]		filtre	filtre	filtre	filtre	filtre	filtre	filtre	filtre	filtre	filtre
CL10064Contig3	#N/A	#N/A		filtre	filtre	filtre	filtre	filtre	filtre	filtre	filtre	filtre	filtre
CL10065Contig1	#N/A	hypothetical protein JCGZ_25831 [Jatropha curcas]		filtre	filtre	filtre	filtre	filtre	filtre	filtre	filtre	filtre	filtre
CL10065Contig2	#N/A	hypothetical protein JCGZ_25831 [Jatropha curcas]		filtre	filtre	filtre	filtre	filtre	filtre	filtre	filtre	filtre	filtre
CL10066Contig1	#N/A	PDR-type ABC transporter-like [Oryza sativa Japonica Group]<>PDR-type ABC transporter-like [Oryza sativa Japonica Group]		NoExp	NoExp	NoExp	NoExp	NoExp	NoExp	NoExp	NoExp	NoExp	NoExp
CL10066Contig2	#N/A	hypothetical protein JCGZ_07213 [Jatropha curcas]		filtre	filtre	filtre	filtre	filtre	filtre	filtre	filtre	filtre	filtre
CL10067Contig1	GO:0016021	PREDICTED: phosphate transporter PHO1 homolog 9 [Populus euphratica]		filtre	filtre	filtre	filtre	filtre	filtre	filtre	filtre	filtre	filtre
CL10068Contig1	#N/A	hypothetical protein JCGZ_23458 [Jatropha curcas]		42.0292	44.5965	39.4619	-0.17647	0.89042	43.1648	46.8807	39.4489	-0.249009	0.949946
CL10069Contig1	#N/A	#N/A		NoExp	NoExp	NoExp	NoExp	NoExp	NoExp	NoExp	NoExp	NoExp	NoExp
CL10069Contig2	#N/A	hypothetical protein JCGZ_13252 [Jatropha curcas]		NoExp	NoExp	NoExp	NoExp	NoExp	filtre	filtre	filtre	filtre	filtre
CL1006Contig1	GO:0005515	hypothetical protein JCGZ_06274 [Jatropha curcas]		filtre	filtre	filtre	filtre	filtre	filtre	filtre	filtre	filtre	filtre
CL1006Contig2	GO:0005515	hypothetical protein JCGZ_06274 [Jatropha curcas]		filtre	filtre	filtre	filtre	filtre	filtre	filtre	filtre	filtre	filtre
CL10070Contig1	#N/A	DNA binding protein, putative [Ricinus communis]<>DNA binding protein, putative [Ricinus communis]		355.976	325.262	386.689	0.249572	0.517352	419.976	453.289	386.664	-0.229353	0.878383
CL10071Contig1	#N/A	hypothetical protein JCGZ_10756 [Jatropha curcas]		96.5141	77.9382	115.09	0.562361	0.173739	105.948	96.6968	115.2	0.252597	0.945056
CL10072Contig1	#N/A	hypothetical protein JCGZ_04429 [Jatropha curcas]		783.456	611.009	955.903	0.645672	0.0356372	960.585	965.183	955.987	-0.013812	0.995775
CL10073Contig1	#N/A	#N/A		filtre	filtre	filtre	filtre	filtre	filtre	filtre	filtre	filtre	filtre
CL10074Contig1	#N/A	putative wh1 domain-containing protein [Erysiphe necator]		NoExp	NoExp	NoExp	NoExp	NoExp	NoExp	NoExp	NoExp	NoExp	NoExp
CL10075Contig1	#N/A	#N/A		176.546	144.181	208.91	0.535	0.115438	216.327	223.705	208.948	-0.0984527	0.972521
CL10075Contig2	#N/A	#N/A		33.3382	24.1991	42.4773	0.811736	0.211722	39.943	37.3936	42.4923	0.184411	0.983192
CL10076Contig1	#N/A	hypothetical protein JCGZ_00140 [Jatropha curcas]		NoExp	NoExp	NoExp	NoExp	NoExp	NoExp	NoExp	NoExp	NoExp	NoExp
CL10077Contig1	GO:0005507 GO:0055114 GO:0016491	multicopper oxidase, putative [Ricinus communis]<>multicopper oxidase, putative [Ricinus communis]		filtre	filtre	filtre	filtre	filtre	filtre	filtre	filtre	filtre	filtre
CL10078Contig1	#N/A	PREDICTED: transcription factor RAX2-like [Populus euphratica]		filtre	filtre	filtre	filtre	filtre	filtre	filtre	filtre	filtre	filtre
CL10078Contig2	GO:0003677 GO:0003682	PREDICTED: transcription factor RAX2-like [Populus euphratica]<>PREDICTED: transcription factor RAX2-like [Populus euphratica]		NoExp	NoExp	NoExp	NoExp	NoExp	NoExp	NoExp	NoExp	NoExp	NoExp
CL10079Contig1	#N/A	histidine kinase 1 plant, putative [Ricinus communis]<>histidine kinase 1 plant, putative [Ricinus communis]		NoExp	NoExp	NoExp	NoExp	NoExp	NoExp	NoExp	NoExp	NoExp	NoExp
CL10079Contig2	#N/A	histidine kinase 1 plant, putative [Ricinus communis]<>histidine kinase 1 plant, putative [Ricinus communis]		NoExp	NoExp	NoExp	NoExp	NoExp	NoExp	NoExp	NoExp	NoExp	NoExp
CL1007Contig1	GO:0006457 GO:0005737	Chaperonin 10 isoform 1 [Theobroma cacao]<>Chaperonin 10 isoform 1 [Theobroma cacao]<>10 kDa chaperonin -like protein [Gossypium arboreum]		494.006	449.166	538.846	0.262626	0.480728	540.53	542.123	538.936	-0.0085062	0.999158
CL1007Contig2	#N/A	Chaperonin 10 isoform 1 [Theobroma cacao]<>Chaperonin 10 isoform 1 [Theobroma cacao]<>10 kDa chaperonin -like protein [Gossypium arboreum]		filtre	filtre	filtre	filtre	filtre	filtre	filtre	filtre	filtre	filtre
CL1007Contig3	#N/A	PREDICTED: 10 kDa chaperonin-like [Phoenix dactylifera]		NoExp	NoExp	NoExp	NoExp	NoExp	NoExp	NoExp	NoExp	NoExp	NoExp
CL1007Contig4	#N/A	Chaperonin 10 isoform 1 [Theobroma cacao]<>Chaperonin 10 isoform 1 [Theobroma cacao]<>10 kDa chaperonin -like protein [Gossypium arboreum]		filtre	filtre	filtre	filtre	filtre	filtre	filtre	filtre	filtre	filtre
CL1007Contig5	GO:0006457 GO:0005737	PREDICTED: 10 kDa chaperonin [Vitis vinifera]<>unnamed protein product [Vitis vinifera]		453.114	402.532	503.696	0.323449	0.36926	496.201	488.387	504.015	0.0454422	1
CL1007Contig6	#N/A	hypothetical protein POPTR_0001s28090g [Populus trichocarpa]<>hypothetical protein POPTR_0001s28090g [Populus trichocarpa]		NoExp	NoExp	NoExp	NoExp	NoExp	NoExp	NoExp	NoExp	NoExp	NoExp
CL10080Contig1	GO:0005515 GO:0005488	PREDICTED: nipped-B-like protein isoform X3 [Vitis vinifera]		177.147	169.924	184.371	0.11772	0.80492	155.432	126.424	184.44	0.544882	0.808493
CL10081Contig1	#N/A	#N/A		filtre	filtre	filtre	filtre	filtre	26.3814	35.379	17.3838	-1.02515	0.507339
CL10081Contig2	#N/A	hypothetical protein BGT96224_Ac30387 [Blumeria graminis f. sp. tritici 96224]		269.828	322.787	216.869	-0.573758	0.0987924	197.305	177.676	216.933	0.288003	0.927948
CL10082Contig1	#N/A	ionotropic glutamate receptor-invertebrate [Aedes aegypti]<>AAEL009696-PA [Aedes aegypti]		83.0757	73.7647	92.3868	0.324755	0.54017	102.734	113.14	92.3287	-0.29326	0.900147
CL10083Contig1	#N/A	hypothetical protein JCGZ_11404 [Jatropha curcas]		39.9927	18.285	61.7003	1.75462	0.000830803	59.8885	58.0037	61.7733	0.0908377	1
CL10083Contig2	#N/A	pentatricopeptide repeat-containing protein, putative [Ricinus communis]<>pentatricopeptide repeat-containing protein, putative [Ricinus communis]		18.4984	7.59899	29.3979	1.95183	0.0206976	22.5517	15.7144	29.3889	0.903182	0.645874
CL10084Contig1	#N/A	hypothetical protein JCGZ_25982 [Jatropha curcas]		20.8909	28.8776	12.9041	-1.16212	0.194387	filtre	filtre	filtre	filtre	filtre
CL10085Contig1	#N/A	conserved hypothetical protein [Ricinus communis]<>conserved hypothetical protein [Ricinus communis]		filtre	filtre	filtre	filtre	filtre	filtre	filtre	filtre	filtre	filtre
CL10085Contig2	#N/A	PREDICTED: uncharacterized protein LOC105124090 [Populus euphratica]		NoExp	NoExp	NoExp	NoExp	NoExp	filtre	filtre	filtre	filtre	filtre
CL10086Contig1	GO:0005515 GO:0005488	hypothetical protein JCGZ_01228 [Jatropha curcas]		NoExp	NoExp	NoExp	NoExp	NoExp	NoExp	NoExp	NoExp	NoExp	NoExp
CL10086Contig2	GO:0005515 GO:0000151 GO:0016567 GO:0005488 GO:0004842	hypothetical protein POPTR_0008s07160g [Populus trichocarpa]<>hypothetical protein POPTR_0008s07160g [Populus trichocarpa]		filtre	filtre	filtre	filtre	filtre	filtre	filtre	filtre	filtre	filtre
CL10087Contig1	#N/A	unnamed protein product [Coffea canephora]		NoExp	NoExp	NoExp	NoExp	NoExp	NoExp	NoExp	NoExp	NoExp	NoExp
CL10087Contig2	#N/A	PREDICTED: uncharacterized protein LOC105131878 isoform X1 [Populus euphratica]<>PREDICTED: uncharacterized protein LOC105116540 isoform X1 [Populus euphratica]		NoExp	NoExp	NoExp	NoExp	NoExp	NoExp	NoExp	NoExp	NoExp	NoExp
CL10088Contig1	#N/A	hypothetical protein JCGZ_03491 [Jatropha curcas]		86.0745	62.4062	109.743	0.814365	0.0505131	84.5483	59.241	109.856	0.890942	0.424968
CL10089Contig1	#N/A	hypothetical protein EV44_g6207 [Erysiphe necator]		filtre	filtre	filtre	filtre	filtre	NoExp	NoExp	NoExp	NoExp	NoExp
CL1008Contig1	#N/A	dead box ATP-dependent RNA helicase, putative [Ricinus communis]<>dead box ATP-dependent RNA helicase, putative [Ricinus communis]		filtre	filtre	filtre	filtre	filtre	filtre	filtre	filtre	filtre	filtre
CL1008Contig2	#N/A	hypothetical protein JCGZ_24777 [Jatropha curcas]		47.9073	49.0538	46.7608	-0.0690644	0.972767	41.3125	35.7933	46.8318	0.387801	0.924393
CL1008Contig3	GO:0005524 GO:0004386 GO:0008026 GO:0003676	hypothetical protein JCGZ_24777 [Jatropha curcas]		643.869	597.746	689.991	0.207044	0.5635	702.389	714.973	689.804	-0.0517027	0.984694
CL10090Contig1	#N/A	#N/A		488.145	416.542	559.749	0.42632	0.198536	485.865	410.921	560.809	0.448649	0.730428
CL10091Contig1	#N/A	hypothetical protein JCGZ_10684 [Jatropha curcas]		filtre	filtre	filtre	filtre	filtre	filtre	filtre	filtre	filtre	filtre
CL10092Contig1	#N/A	hypothetical protein JCGZ_00220 [Jatropha curcas]		414.547	408.783	420.312	0.040125	0.938057	509.119	598.192	420.047	-0.51006	0.664102
CL10093Contig1	#N/A	hypothetical protein JCGZ_13072 [Jatropha curcas]		20.8927	18.0502	23.7353	0.395018	0.692432	20.8096	17.863	23.7562	0.411331	0.929259
CL10093Contig2	#N/A	hypothetical protein POPTR_0004s18470g [Populus trichocarpa]<>hypothetical protein POPTR_0004s18470g [Populus trichocarpa]		filtre	filtre	filtre	filtre	filtre	filtre	filtre	filtre	filtre	filtre
CL10094Contig1	#N/A	PREDICTED: Alstrom syndrome protein 1-like [Chelonia mydas]		18.4024	20.6037	16.2011	-0.346815	0.794571	24.1846	32.1492	16.2199	-0.987017	0.534425
CL10094Contig2	#N/A	hypothetical protein JCGZ_02135 [Jatropha curcas]		filtre	filtre	filtre	filtre	filtre	filtre	filtre	filtre	filtre	filtre
CL10094Contig3	#N/A	hypothetical protein JCGZ_02135 [Jatropha curcas]		NoExp	NoExp	NoExp	NoExp	NoExp	NoExp	NoExp	NoExp	NoExp	NoExp
CL10094Contig4	#N/A	hypothetical protein JCGZ_02135 [Jatropha curcas]		NoExp	NoExp	NoExp	NoExp	NoExp	NoExp	NoExp	NoExp	NoExp	NoExp
CL10095Contig1	#N/A	hypothetical protein PGTG_08353 [Puccinia graminis f. sp. tritici CRL 75-36-700-3]<>hypothetical protein PGTG_08353 [Puccinia graminis f. sp. tritici CRL 75-36-700-3]		filtre	filtre	filtre	filtre	filtre	filtre	filtre	filtre	filtre	filtre
CL10096Contig1	#N/A	calmodulin binding protein, putative [Ricinus communis]<>calmodulin binding protein, putative [Ricinus communis]		filtre	filtre	filtre	filtre	filtre	NoExp	NoExp	NoExp	NoExp	NoExp
CL10096Contig2	#N/A	calmodulin binding protein, putative [Ricinus communis]<>calmodulin binding protein, putative [Ricinus communis]		45.5529	61.5923	29.5135	-1.06138	0.0587833	36.0608	42.6069	29.5147	-0.529655	0.851632
CL10097Contig1	GO:0005488	ubiquitin-protein ligase, putative [Ricinus communis]<>ubiquitin-protein ligase, putative [Ricinus communis]		NoExp	NoExp	NoExp	NoExp	NoExp	NoExp	NoExp	NoExp	NoExp	NoExp
CL10097Contig2	#N/A	hypothetical protein JCGZ_21552 [Jatropha curcas]		filtre	filtre	filtre	filtre	filtre	filtre	filtre	filtre	filtre	filtre
CL10098Contig1	GO:0016020 GO:0015018	PREDICTED: probable beta-1,4-xylosyltransferase IRX9 [Populus euphratica]<>PREDICTED: probable beta-1,4-xylosyltransferase IRX9 [Populus euphratica]		filtre	filtre	filtre	filtre	filtre	filtre	filtre	filtre	filtre	filtre
CL10098Contig2	GO:0016020 GO:0015018	hypothetical protein JCGZ_16470 [Jatropha curcas]		filtre	filtre	filtre	filtre	filtre	filtre	filtre	filtre	filtre	filtre
CL10099Contig1	#N/A	PREDICTED: serine/threonine-protein kinase ATM-like isoform X1 [Cucumis melo]		filtre	filtre	filtre	filtre	filtre	filtre	filtre	filtre	filtre	filtre
CL10099Contig2	#N/A	hypothetical protein JCGZ_11470 [Jatropha curcas]		39.4195	15.1786	63.6605	2.06836	0.000123538	51.2931	38.8463	63.7399	0.714421	0.698929
CL1009Contig1	#N/A	hypothetical protein PHAVU_003G237200g [Phaseolus vulgaris]<>hypothetical protein PHAVU_003G237200g [Phaseolus vulgaris]		filtre	filtre	filtre	filtre	filtre	filtre	filtre	filtre	filtre	filtre
CL1009Contig2	#N/A	PREDICTED: uncharacterized protein At2g23090-like [Solanum lycopersicum]<>PREDICTED: uncharacterized protein At2g23090-like [Solanum tuberosum]		93.6981	59.8537	127.543	1.09147	0.015377	125.374	123.325	127.422	0.0471455	1
CL1009Contig3	#N/A	hypothetical protein PHAVU_003G237200g [Phaseolus vulgaris]<>hypothetical protein PHAVU_003G237200g [Phaseolus vulgaris]		filtre	filtre	filtre	filtre	filtre	87.4776	167.591	7.36419	-4.50827	9.55219e-06
CL1009Contig4	#N/A	hypothetical protein PHAVU_003G237200g [Phaseolus vulgaris]<>hypothetical protein PHAVU_003G237200g [Phaseolus vulgaris]		1044.99	1321.51	768.471	-0.782124	0.0120371	808.809	848.738	768.879	-0.142562	0.94689
CL100Contig1	#N/A	Serine palmitoyltransferase 2 [Morus notabilis]<>Serine palmitoyltransferase 2 [Morus notabilis]		NoExp	NoExp	NoExp	NoExp	NoExp	NoExp	NoExp	NoExp	NoExp	NoExp
CL100Contig10	#N/A	serine palmitoyltransferase, putative [Ricinus communis]<>serine palmitoyltransferase, putative [Ricinus communis]		NoExp	NoExp	NoExp	NoExp	NoExp	NoExp	NoExp	NoExp	NoExp	NoExp
CL100Contig11	GO:0005515	hypothetical protein JCGZ_26388 [Jatropha curcas]		505.612	514.838	496.386	-0.0526581	0.962729	482.553	468.612	496.494	0.0833831	0.995534
CL100Contig12	GO:0009058 GO:0008152 GO:0016740 GO:0030170	hypothetical protein JCGZ_26855 [Jatropha curcas]		filtre	filtre	filtre	filtre	filtre	filtre	filtre	filtre	filtre	filtre
CL100Contig13	GO:0030173 GO:0006891	Protein CASP, putative [Ricinus communis]<>Protein CASP, putative [Ricinus communis]		688.142	720.34	655.944	-0.135106	0.803652	593.665	530.69	656.641	0.307236	0.853633
CL100Contig14	GO:0009058 GO:0030170	hypothetical protein CICLE_v10017847mg [Citrus clementina]<>PREDICTED: long chain base biosynthesis protein 2a-like [Citrus sinensis]<>hypothetical protein CICLE_v10017847mg [Citrus clementina]<>hypothetical protein CISIN_1g046230mg [Citrus sinensis]		filtre	filtre	filtre	filtre	filtre	filtre	filtre	filtre	filtre	filtre
CL100Contig15	#N/A	Long chain base2 isoform 1 [Theobroma cacao]<>Long chain base2 isoform 1 [Theobroma cacao]		filtre	filtre	filtre	filtre	filtre	filtre	filtre	filtre	filtre	filtre
CL100Contig16	GO:0009058 GO:0008152 GO:0016740 GO:0030170	Serine palmitoyltransferase 2 [Morus notabilis]<>Serine palmitoyltransferase 2 [Morus notabilis]		NoExp	NoExp	NoExp	NoExp	NoExp	NoExp	NoExp	NoExp	NoExp	NoExp
CL100Contig17	GO:0005515	hypothetical protein JCGZ_26388 [Jatropha curcas]		filtre	filtre	filtre	filtre	filtre	NoExp	NoExp	NoExp	NoExp	NoExp
CL100Contig18	#N/A	Protein CASP, putative [Ricinus communis]<>Protein CASP, putative [Ricinus communis]		filtre	filtre	filtre	filtre	filtre	filtre	filtre	filtre	filtre	filtre
CL100Contig19	#N/A	hypothetical protein RCOM_1504550 [Ricinus communis]<>hypothetical protein RCOM_1504550 [Ricinus communis]		filtre	filtre	filtre	filtre	filtre	filtre	filtre	filtre	filtre	filtre
CL100Contig2	#N/A	unnamed protein product [Vitis vinifera]		filtre	filtre	filtre	filtre	filtre	filtre	filtre	filtre	filtre	filtre
CL100Contig20	GO:0005515	hypothetical protein JCGZ_26388 [Jatropha curcas]		65.046	61.5352	68.5568	0.155888	0.810748	76.5803	84.6378	68.5227	-0.304721	0.910069
CL100Contig21	GO:0030173 GO:0006891	hypothetical protein JCGZ_05867 [Jatropha curcas]		filtre	filtre	filtre	filtre	filtre	filtre	filtre	filtre	filtre	filtre
CL100Contig22	#N/A	Protein CASP, putative [Ricinus communis]<>Protein CASP, putative [Ricinus communis]		NoExp	NoExp	NoExp	NoExp	NoExp	NoExp	NoExp	NoExp	NoExp	NoExp
CL100Contig23	GO:0009058 GO:0030170	serine palmitoyltransferase [Cucumis melo subsp. melo]		NoExp	NoExp	NoExp	NoExp	NoExp	NoExp	NoExp	NoExp	NoExp	NoExp
CL100Contig24	GO:0009058 GO:0008152 GO:0016740 GO:0030170	Long chain base2 isoform 2 [Theobroma cacao]<>Long chain base2 isoform 2 [Theobroma cacao]		1850.54	1284.22	2416.86	0.912237	0.00151701	2381.76	2346.47	2417.05	0.0427543	1
CL100Contig3	GO:0008152 GO:0009058 GO:0016740 GO:0030170	Serine palmitoyltransferase 2 [Gossypium arboreum]		67.7893	48.8064	86.7722	0.830162	0.0707271	77.3792	67.9957	86.7628	0.351632	0.91605
CL100Contig4	GO:0009058 GO:0030170	hypothetical protein CICLE_v10017847mg [Citrus clementina]<>PREDICTED: long chain base biosynthesis protein 2a-like [Citrus sinensis]<>hypothetical protein CICLE_v10017847mg [Citrus clementina]<>hypothetical protein CISIN_1g046230mg [Citrus sinensis]		filtre	filtre	filtre	filtre	filtre	filtre	filtre	filtre	filtre	filtre
CL100Contig5	GO:0030173 GO:0006891	Protein CASP, putative [Ricinus communis]<>Protein CASP, putative [Ricinus communis]		265.944	248.647	283.242	0.18794	0.634829	238.263	192.838	283.688	0.556911	0.656837
CL100Contig6	GO:0009058 GO:0008152 GO:0016740 GO:0030170	PREDICTED: long chain base biosynthesis protein 2a [Populus euphratica]		filtre	filtre	filtre	filtre	filtre	filtre	filtre	filtre	filtre	filtre
CL100Contig7	GO:0009058 GO:0030170	hypothetical protein CICLE_v10017847mg [Citrus clementina]<>PREDICTED: long chain base biosynthesis protein 2a-like [Citrus sinensis]<>hypothetical protein CICLE_v10017847mg [Citrus clementina]<>hypothetical protein CISIN_1g046230mg [Citrus sinensis]		filtre	filtre	filtre	filtre	filtre	filtre	filtre	filtre	filtre	filtre
CL100Contig8	#N/A	serine palmitoyltransferase, putative [Ricinus communis]<>serine palmitoyltransferase, putative [Ricinus communis]		NoExp	NoExp	NoExp	NoExp	NoExp	NoExp	NoExp	NoExp	NoExp	NoExp
CL100Contig9	GO:0008152 GO:0009058 GO:0016740 GO:0030170	Serine palmitoyltransferase 2 [Morus notabilis]<>Serine palmitoyltransferase 2 [Morus notabilis]		filtre	filtre	filtre	filtre	filtre	filtre	filtre	filtre	filtre	filtre
CL10100Contig1	GO:0046872 GO:0030001	chloroplast-targeted copper chaperone, putative [Ricinus communis]<>chloroplast-targeted copper chaperone, putative [Ricinus communis]		filtre	filtre	filtre	filtre	filtre	filtre	filtre	filtre	filtre	filtre
CL10100Contig2	#N/A	chloroplast-targeted copper chaperone, putative [Ricinus communis]<>chloroplast-targeted copper chaperone, putative [Ricinus communis]		filtre	filtre	filtre	filtre	filtre	filtre	filtre	filtre	filtre	filtre
CL10101Contig1	#N/A	conserved hypothetical protein [Ricinus communis]<>conserved hypothetical protein [Ricinus communis]		NoExp	NoExp	NoExp	NoExp	NoExp	NoExp	NoExp	NoExp	NoExp	NoExp
CL10101Contig2	#N/A	conserved hypothetical protein [Ricinus communis]<>conserved hypothetical protein [Ricinus communis]		NoExp	NoExp	NoExp	NoExp	NoExp	NoExp	NoExp	NoExp	NoExp	NoExp
CL10101Contig3	#N/A	conserved hypothetical protein [Ricinus communis]<>conserved hypothetical protein [Ricinus communis]		NoExp	NoExp	NoExp	NoExp	NoExp	NoExp	NoExp	NoExp	NoExp	NoExp
CL10102Contig1	#N/A	hypothetical protein JCGZ_21571 [Jatropha curcas]		filtre	filtre	filtre	filtre	filtre	filtre	filtre	filtre	filtre	filtre
CL10102Contig2	#N/A	hypothetical protein JCGZ_21571 [Jatropha curcas]		241.994	81.3226	402.665	2.30785	1.0779e-12	324.92	247.212	402.628	0.703694	0.295424
CL10103Contig1	GO:0046907	putative ran-specific gtpase-activating protein [Erysiphe necator]		NoExp	NoExp	NoExp	NoExp	NoExp	NoExp	NoExp	NoExp	NoExp	NoExp
CL10104Contig1	#N/A	#N/A		158.767	188.256	129.279	-0.542207	0.191246	142.353	155.447	129.259	-0.266158	0.912631
CL10104Contig2	#N/A	#N/A		41.1094	42.825	39.3938	-0.120484	0.932732	39.3672	39.3245	39.4099	0.0031298	1
CL10105Contig1	#N/A	hypothetical protein JCGZ_10212 [Jatropha curcas]		82.9561	102.33	63.5822	-0.686534	0.136318	73.0312	82.4968	63.5656	-0.376093	0.872969
CL10105Contig2	#N/A	#N/A		filtre	filtre	filtre	filtre	filtre	filtre	filtre	filtre	filtre	filtre
CL10106Contig1	#N/A	hypothetical protein JCGZ_08549 [Jatropha curcas]		419.211	608.525	229.898	-1.40432	1.74633e-05	346.319	462.609	230.029	-1.00798	0.131211
CL10107Contig1	GO:0005524 GO:0004386 GO:0003676	PREDICTED: Werner syndrome ATP-dependent helicase-like isoform X2 [Populus euphratica]		36.1701	46.1856	26.1545	-0.820383	0.206297	21.8212	17.4826	26.1599	0.581438	0.872969
CL10107Contig2	#N/A	conserved hypothetical protein [Ricinus communis]<>conserved hypothetical protein [Ricinus communis]		42.1009	51.4363	32.7655	-0.650609	0.333614	25.2677	17.7401	32.7953	0.886474	0.642268
CL10108Contig1	GO:0050661 GO:0006006 GO:0016620 GO:0051287 GO:0055114	hypothetical protein JCGZ_10178 [Jatropha curcas]		21.3256	28.0773	14.5739	-0.946012	0.357059	49.7377	84.9023	14.5732	-2.54249	0.000900884
CL10109Contig1	GO:0016032	gag protein [Human immunodeficiency virus 1]		NoExp	NoExp	NoExp	NoExp	NoExp	NoExp	NoExp	NoExp	NoExp	NoExp
CL1010Contig1	GO:0016787	PREDICTED: purple acid phosphatase-like [Prunus mume]		filtre	filtre	filtre	filtre	filtre	filtre	filtre	filtre	filtre	filtre
CL1010Contig2	GO:0016787	Purple acid phosphatase precursor, putative [Ricinus communis]<>Purple acid phosphatase precursor, putative [Ricinus communis]		filtre	filtre	filtre	filtre	filtre	filtre	filtre	filtre	filtre	filtre
CL1010Contig3	GO:0016787	hypothetical protein PRUPE_ppa005275mg [Prunus persica]<>hypothetical protein PRUPE_ppa005275mg [Prunus persica]		NoExp	NoExp	NoExp	NoExp	NoExp	NoExp	NoExp	NoExp	NoExp	NoExp
CL1010Contig4	#N/A	Purple acid phosphatase precursor, putative [Ricinus communis]<>Purple acid phosphatase precursor, putative [Ricinus communis]		NoExp	NoExp	NoExp	NoExp	NoExp	NoExp	NoExp	NoExp	NoExp	NoExp
CL1010Contig5	#N/A	PREDICTED: purple acid phosphatase-like [Prunus mume]		NoExp	NoExp	NoExp	NoExp	NoExp	NoExp	NoExp	NoExp	NoExp	NoExp
CL1010Contig6	GO:0046872 GO:0016787 GO:0003993	Purple acid phosphatase precursor, putative [Ricinus communis]<>Purple acid phosphatase precursor, putative [Ricinus communis]		NoExp	NoExp	NoExp	NoExp	NoExp	NoExp	NoExp	NoExp	NoExp	NoExp
CL10110Contig1	GO:0005739	hypothetical protein CICLE_v10009852mg [Citrus clementina]<>PREDICTED: transmembrane protein 234 homolog [Citrus sinensis]<>hypothetical protein CICLE_v10009852mg [Citrus clementina]		173.097	192.779	153.414	-0.329519	0.485316	162.502	171.56	153.444	-0.161004	0.950815
CL10111Contig1	GO:0005524 GO:0004832 GO:0002161 GO:0000166 GO:0006418 GO:0006438 GO:0004812 GO:0005737	PREDICTED: valine--tRNA ligase, mitochondrial isoform X3 [Populus euphratica]		24.0734	22.553	25.5937	0.182472	0.884542	20.455	15.3275	25.5825	0.739037	0.783902
CL10111Contig2	GO:0005524 GO:0004832 GO:0006418 GO:0000166 GO:0006438 GO:0004812 GO:0005737	valyl-tRNA synthetase, putative [Ricinus communis]<>valyl-tRNA synthetase, putative [Ricinus communis]		filtre	filtre	filtre	filtre	filtre	filtre	filtre	filtre	filtre	filtre
CL10112Contig1	#N/A	hypothetical protein JCGZ_18706 [Jatropha curcas]		117.043	112.561	121.524	0.110539	0.853844	112.639	103.743	121.535	0.228363	0.952955
CL10113Contig1	#N/A	#N/A		182.582	209.756	155.409	-0.432642	0.395799	133.746	111.67	155.821	0.480643	0.861179
CL10114Contig1	#N/A	hypothetical protein JCGZ_12758 [Jatropha curcas]		filtre	filtre	filtre	filtre	filtre	filtre	filtre	filtre	filtre	filtre
CL10114Contig2	#N/A	hypothetical protein JCGZ_12758 [Jatropha curcas]		filtre	filtre	filtre	filtre	filtre	filtre	filtre	filtre	filtre	filtre
CL10114Contig3	#N/A	hypothetical protein JCGZ_12758 [Jatropha curcas]		NoExp	NoExp	NoExp	NoExp	NoExp	NoExp	NoExp	NoExp	NoExp	NoExp
CL10115Contig1	#N/A	hypothetical protein TTHERM_00361790 [Tetrahymena thermophila]		filtre	filtre	filtre	filtre	filtre	filtre	filtre	filtre	filtre	filtre
CL10115Contig2	#N/A	hypothetical protein JCGZ_15057 [Jatropha curcas]		93.1965	88.4088	97.9842	0.14836	0.778208	88.9101	79.781	98.0392	0.297313	0.927948
CL10115Contig3	#N/A	hypothetical protein POPTR_0014s17270g [Populus trichocarpa]<>hypothetical protein POPTR_0014s17270g [Populus trichocarpa]		57.8655	58.4824	57.2486	-0.0307623	1	57.9312	58.575	57.2875	-0.032066	0.998086
CL10116Contig1	GO:0006508 GO:0004190	hypothetical protein JCGZ_21952 [Jatropha curcas]		filtre	filtre	filtre	filtre	filtre	filtre	filtre	filtre	filtre	filtre
CL10116Contig2	GO:0006508 GO:0004190	Eukaryotic aspartyl protease family protein, putative [Theobroma cacao]<>Eukaryotic aspartyl protease family protein, putative [Theobroma cacao]		filtre	filtre	filtre	filtre	filtre	filtre	filtre	filtre	filtre	filtre
CL10117Contig1	#N/A	conserved hypothetical protein [Ricinus communis]<>conserved hypothetical protein [Ricinus communis]		filtre	filtre	filtre	filtre	filtre	filtre	filtre	filtre	filtre	filtre
CL10118Contig1	GO:0003905 GO:0003677 GO:0006284 GO:0003824	hypothetical protein JCGZ_25569 [Jatropha curcas]		148.848	153.122	144.575	-0.0828656	0.923196	139.986	135.486	144.486	0.0927864	0.998015
CL10118Contig2	GO:0003905 GO:0003677 GO:0006284 GO:0003824	PREDICTED: DNA-3-methyladenine glycosylase [Populus euphratica]		NoExp	NoExp	NoExp	NoExp	NoExp	NoExp	NoExp	NoExp	NoExp	NoExp
CL10118Contig3	#N/A	hypothetical protein JCGZ_25569 [Jatropha curcas]		filtre	filtre	filtre	filtre	filtre	filtre	filtre	filtre	filtre	filtre
CL10118Contig4	GO:0003905 GO:0003677 GO:0006284 GO:0003824	PREDICTED: DNA-3-methyladenine glycosylase [Nelumbo nucifera]		filtre	filtre	filtre	filtre	filtre	filtre	filtre	filtre	filtre	filtre
CL10119Contig1	GO:0008270	hypothetical protein JCGZ_05691 [Jatropha curcas]		filtre	filtre	filtre	filtre	filtre	filtre	filtre	filtre	filtre	filtre
CL10119Contig2	#N/A	hypothetical protein JCGZ_05691 [Jatropha curcas]		filtre	filtre	filtre	filtre	filtre	filtre	filtre	filtre	filtre	filtre
CL10119Contig3	#N/A	#N/A		NoExp	NoExp	NoExp	NoExp	NoExp	NoExp	NoExp	NoExp	NoExp	NoExp
CL1011Contig1	#N/A	hypothetical protein JCGZ_18048 [Jatropha curcas]		440.584	418.898	462.27	0.142137	0.728556	514.962	567.794	462.131	-0.297066	0.825851
CL1011Contig2	#N/A	UPF0510 protein INM02 [Theobroma cacao]<>UPF0510 protein INM02 [Theobroma cacao]		filtre	filtre	filtre	filtre	filtre	filtre	filtre	filtre	filtre	filtre
CL1011Contig3	#N/A	hypothetical protein JCGZ_18048 [Jatropha curcas]		filtre	filtre	filtre	filtre	filtre	filtre	filtre	filtre	filtre	filtre
CL10120Contig1	#N/A	protein with unknown function [Ricinus communis]<>protein with unknown function [Ricinus communis]		794.26	743.134	845.386	0.185988	0.707308	945.344	1045.8	844.885	-0.307783	0.841862
CL10121Contig1	#N/A	conserved hypothetical protein [Ricinus communis]<>conserved hypothetical protein [Ricinus communis]		filtre	filtre	filtre	filtre	filtre	filtre	filtre	filtre	filtre	filtre
CL10121Contig2	#N/A	hypothetical protein JCGZ_01723 [Jatropha curcas]		filtre	filtre	filtre	filtre	filtre	filtre	filtre	filtre	filtre	filtre
CL10121Contig3	#N/A	Uncharacterized protein isoform 2 [Theobroma cacao]<>Uncharacterized protein isoform 2 [Theobroma cacao]		NoExp	NoExp	NoExp	NoExp	NoExp	NoExp	NoExp	NoExp	NoExp	NoExp
CL10122Contig1	#N/A	#N/A		filtre	filtre	filtre	filtre	filtre	filtre	filtre	filtre	filtre	filtre
CL10122Contig2	#N/A	PREDICTED: 28S ribosomal protein S5, mitochondrial-like [Camelina sativa]		filtre	filtre	filtre	filtre	filtre	filtre	filtre	filtre	filtre	filtre
CL10123Contig1	GO:0005524 GO:0004672 GO:0006468 GO:0016772	hypothetical protein JCGZ_09565 [Jatropha curcas]		44.3763	49.8062	38.9464	-0.354834	0.650634	35.539	32.1327	38.9454	0.27741	0.959006
CL10124Contig1	GO:0005815 GO:0000922 GO:0000226	Gamma-tubulin complex component 6 [Glycine soja]		NoExp	NoExp	NoExp	NoExp	NoExp	NoExp	NoExp	NoExp	NoExp	NoExp
CL10124Contig2	GO:0005815 GO:0000922 GO:0000226	gamma-tubulin complex component, putative [Ricinus communis]<>gamma-tubulin complex component, putative [Ricinus communis]		25.2566	27.2508	23.2624	-0.228297	0.844029	23.0235	22.7851	23.2619	0.0298774	1
CL10125Contig1	#N/A	Nitrilase/cyanide hydratase and apolipoprotein N-acyltransferase family protein [Theobroma cacao]<>Nitrilase/cyanide hydratase and apolipoprotein N-acyltransferase family protein [Theobroma cacao]		filtre	filtre	filtre	filtre	filtre	filtre	filtre	filtre	filtre	filtre
CL10125Contig2	GO:0006807 GO:0016810	PREDICTED: omega-amidase,chloroplastic-like [Malus domestica]		NoExp	NoExp	NoExp	NoExp	NoExp	NoExp	NoExp	NoExp	NoExp	NoExp
CL10126Contig1	#N/A	#N/A		filtre	filtre	filtre	filtre	filtre	filtre	filtre	filtre	filtre	filtre
CL10126Contig2	#N/A	#N/A		filtre	filtre	filtre	filtre	filtre	filtre	filtre	filtre	filtre	filtre
CL10126Contig3	#N/A	#N/A		NoExp	NoExp	NoExp	NoExp	NoExp	NoExp	NoExp	NoExp	NoExp	NoExp
CL10127Contig1	#N/A	conserved hypothetical protein [Ricinus communis]<>conserved hypothetical protein [Ricinus communis]		filtre	filtre	filtre	filtre	filtre	filtre	filtre	filtre	filtre	filtre
CL10127Contig2	GO:0003723	conserved hypothetical protein [Ricinus communis]<>conserved hypothetical protein [Ricinus communis]		250.447	309.702	191.192	-0.69586	0.0542902	225.091	258.859	191.323	-0.436152	0.705207
CL10128Contig1	#N/A	#N/A		NoExp	NoExp	NoExp	NoExp	NoExp	NoExp	NoExp	NoExp	NoExp	NoExp
CL10129Contig1	#N/A	hypothetical protein PHAVU_006G132900g [Phaseolus vulgaris]<>hypothetical protein PHAVU_006G132900g [Phaseolus vulgaris]<>pleckstrin homology domain-containing protein [Phaseolus vulgaris]<>hypothetical protein PHAVU_006G132900g [Phaseolus vulgaris]<>hypothetical protein PHAVU_006G132900g [Phaseolus vulgaris]		264.648	263.125	266.17	0.0165976	0.956597	257.87	249.111	266.629	0.0980439	0.99687
CL1012Contig1	GO:0008152 GO:0008168	S-adenosyl-L-methionine-dependent methyltransferases superfamily protein [Theobroma cacao]<>S-adenosyl-L-methionine-dependent methyltransferases superfamily protein [Theobroma cacao]		NoExp	NoExp	NoExp	NoExp	NoExp	NoExp	NoExp	NoExp	NoExp	NoExp
CL1012Contig2	#N/A	putative -like protein [Gossypium arboreum]		1372.85	1461.59	1284.11	-0.186772	0.681894	1413.4	1542.08	1284.72	-0.263426	0.804317
CL1012Contig3	GO:0008152 GO:0008168	methyltransferase, putative [Ricinus communis]<>methyltransferase, putative [Ricinus communis]		171.513	154.003	189.022	0.295592	0.507362	203.331	217.758	188.905	-0.205066	0.928458
CL1012Contig4	#N/A	hypothetical protein JCGZ_07391 [Jatropha curcas]		filtre	filtre	filtre	filtre	filtre	filtre	filtre	filtre	filtre	filtre
CL10130Contig1	#N/A	hypothetical protein POPTR_0002s16160g [Populus trichocarpa]<>hypothetical protein POPTR_0002s16160g [Populus trichocarpa]		filtre	filtre	filtre	filtre	filtre	filtre	filtre	filtre	filtre	filtre
CL10130Contig2	#N/A	hypothetical protein JCGZ_14391 [Jatropha curcas]		filtre	filtre	filtre	filtre	filtre	filtre	filtre	filtre	filtre	filtre
CL10131Contig1	GO:0006810 GO:0055085 GO:0005524 GO:0042626 GO:0016021	hypothetical protein JCGZ_14106 [Jatropha curcas]		filtre	filtre	filtre	filtre	filtre	filtre	filtre	filtre	filtre	filtre
CL10131Contig2	GO:0006810 GO:0055085 GO:0005524 GO:0042626 GO:0016021	hypothetical protein JCGZ_14106 [Jatropha curcas]		filtre	filtre	filtre	filtre	filtre	filtre	filtre	filtre	filtre	filtre
CL10132Contig1	GO:0003723 GO:0005488	putative rna-binding protein [Erysiphe necator]		NoExp	NoExp	NoExp	NoExp	NoExp	NoExp	NoExp	NoExp	NoExp	NoExp
CL10133Contig1	#N/A	hypothetical protein JCGZ_04860 [Jatropha curcas]		filtre	filtre	filtre	filtre	filtre	filtre	filtre	filtre	filtre	filtre
CL10133Contig2	#N/A	hypothetical protein JCGZ_04860 [Jatropha curcas]		NoExp	NoExp	NoExp	NoExp	NoExp	NoExp	NoExp	NoExp	NoExp	NoExp
CL10133Contig3	#N/A	hypothetical protein JCGZ_04860 [Jatropha curcas]		filtre	filtre	filtre	filtre	filtre	filtre	filtre	filtre	filtre	filtre
CL10134Contig1	GO:0003779 GO:0015629 GO:0005622 GO:0030042	hypothetical protein JCGZ_18795 [Jatropha curcas]		filtre	filtre	filtre	filtre	filtre	filtre	filtre	filtre	filtre	filtre
CL10134Contig2	GO:0003779 GO:0015629 GO:0005622 GO:0030042	PREDICTED: actin-depolymerizing factor 5 [Eucalyptus grandis]<>hypothetical protein EUGRSUZ_I01401 [Eucalyptus grandis]		filtre	filtre	filtre	filtre	filtre	filtre	filtre	filtre	filtre	filtre
CL10134Contig3	GO:0003779 GO:0015629 GO:0005622 GO:0030042	hypothetical protein JCGZ_18795 [Jatropha curcas]		11.3567	9.94281	12.7707	0.361109	0.82749	filtre	filtre	filtre	filtre	filtre
CL10135Contig1	GO:0005739 GO:0009860	hypothetical protein JCGZ_02369 [Jatropha curcas]		filtre	filtre	filtre	filtre	filtre	filtre	filtre	filtre	filtre	filtre
CL10135Contig2	GO:0005739 GO:0009860	hypothetical protein JCGZ_02369 [Jatropha curcas]		60.8095	43.7096	77.9093	0.833846	0.0762514	84.0524	90.1638	77.941	-0.210167	0.94453
CL10136Contig1	#N/A	hypothetical protein CICLE_v10013956mg [Citrus clementina]<>hypothetical protein CICLE_v10013956mg [Citrus clementina]		filtre	filtre	filtre	filtre	filtre	NoExp	NoExp	NoExp	NoExp	NoExp
CL10136Contig2	#N/A	hypothetical protein VITISV_023111 [Vitis vinifera]		64.2511	108.156	20.3458	-2.41032	3.70384e-06	29.7525	39.0883	20.4168	-0.936982	0.575034
CL10137Contig1	GO:0046274 GO:0048046 GO:0052716 GO:0005507 GO:0055114 GO:0016491	laccase, putative [Ricinus communis]<>laccase, putative [Ricinus communis]		filtre	filtre	filtre	filtre	filtre	filtre	filtre	filtre	filtre	filtre
CL10138Contig1	#N/A	conserved hypothetical protein [Ricinus communis]<>conserved hypothetical protein [Ricinus communis]		filtre	filtre	filtre	filtre	filtre	filtre	filtre	filtre	filtre	filtre
CL10139Contig1	#N/A	K+ rectifying channel family protein [Populus trichocarpa]<>K+ rectifying channel family protein [Populus trichocarpa]		23.7611	42.2778	5.24441	-3.01105	9.2962e-05	filtre	filtre	filtre	filtre	filtre
CL10139Contig2	#N/A	hypothetical protein JCGZ_07805 [Jatropha curcas]		filtre	filtre	filtre	filtre	filtre	filtre	filtre	filtre	filtre	filtre
CL1013Contig1	#N/A	Uncharacterized protein TCM_021413 [Theobroma cacao]<>Uncharacterized protein TCM_021413 [Theobroma cacao]		1644.07	1160.27	2127.88	0.874959	0.00484241	2155.69	2183.3	2128.09	-0.0369468	0.989404
CL10140Contig1	#N/A	dopamine beta-monooxygenase, putative [Ricinus communis]<>dopamine beta-monooxygenase, putative [Ricinus communis]		NoExp	NoExp	NoExp	NoExp	NoExp	filtre	filtre	filtre	filtre	filtre
CL10141Contig1	#N/A	hypothetical protein JCGZ_25003 [Jatropha curcas]		filtre	filtre	filtre	filtre	filtre	filtre	filtre	filtre	filtre	filtre
CL10142Contig1	GO:0006275 GO:0006270 GO:0006306 GO:0051567 GO:0008283 GO:0004015 GO:0005739 GO:0051726 GO:0004141 GO:0009102	hypothetical protein JCGZ_01765 [Jatropha curcas]		filtre	filtre	filtre	filtre	filtre	filtre	filtre	filtre	filtre	filtre
CL10143Contig1	#N/A	hypothetical protein JCGZ_26135 [Jatropha curcas]		NoExp	NoExp	NoExp	NoExp	NoExp	NoExp	NoExp	NoExp	NoExp	NoExp
CL10144Contig1	GO:0046983	lMYC5 [Hevea brasiliensis]		5445.5	712.963	10178	3.83549	3.29143e-20	8914.4	7648.32	10180.5	0.41259	0.701359
CL10145Contig1	#N/A	PREDICTED: uncharacterized protein At3g17611 isoform X2 [Elaeis guineensis]		137.274	143.578	130.97	-0.132601	0.857662	144.253	157.485	131.021	-0.265411	0.901302
CL10146Contig1	#N/A	hypothetical protein JCGZ_25332 [Jatropha curcas]		53.8237	58.1541	49.4932	-0.23265	0.809992	43.7736	38.0359	49.5112	0.380392	0.923404
CL10147Contig1	#N/A	hypothetical protein JCGZ_16448 [Jatropha curcas]		50.8044	45.6032	56.0057	0.296441	0.660637	46.659	37.2459	56.0721	0.5902	0.815017
CL10147Contig2	#N/A	hypothetical protein JCGZ_16448 [Jatropha curcas]		75.4648	66.3516	84.5779	0.35015	0.510674	74.9316	65.2394	84.6238	0.375319	0.909015
CL10148Contig1	#N/A	#N/A		17.4553	17.43	17.4805	0.00417167	1	18.1499	18.8422	17.4576	-0.110113	0.995775
CL10148Contig2	#N/A	PREDICTED: LOW QUALITY PROTEIN: laminin subunit alpha-5, partial [Capra hircus]		filtre	filtre	filtre	filtre	filtre	filtre	filtre	filtre	filtre	filtre
CL10149Contig1	#N/A	RNA-dependent RNA polymerase, partial [Basiki virus]		NoExp	NoExp	NoExp	NoExp	NoExp	NoExp	NoExp	NoExp	NoExp	NoExp
CL10149Contig2	#N/A	PREDICTED: fibrinogen alpha chain [Camelus ferus]		NoExp	NoExp	NoExp	NoExp	NoExp	NoExp	NoExp	NoExp	NoExp	NoExp
CL10149Contig3	#N/A	PREDICTED: probable GPI-anchored adhesin-like protein PGA55-like [Panthera tigris altaica]		NoExp	NoExp	NoExp	NoExp	NoExp	NoExp	NoExp	NoExp	NoExp	NoExp
CL1014Contig1	GO:0009507	conserved hypothetical protein [Ricinus communis]<>conserved hypothetical protein [Ricinus communis]		324.726	349.419	300.032	-0.219845	0.658209	281.247	262.49	300.003	0.192718	0.952549
CL1014Contig2	#N/A	hypothetical protein JCGZ_01077 [Jatropha curcas]		459.821	534.162	385.479	-0.470624	0.203706	370.234	354.881	385.587	0.119721	0.98898
CL1014Contig3	#N/A	conserved hypothetical protein [Ricinus communis]<>conserved hypothetical protein [Ricinus communis]		1817.47	2079.38	1555.57	-0.418714	0.215666	1723.75	1892.42	1555.07	-0.283255	0.81025
CL10150Contig1	#N/A	#N/A		filtre	filtre	filtre	filtre	filtre	filtre	filtre	filtre	filtre	filtre
CL10150Contig2	#N/A	hypothetical protein, partial [Pseudomonas fluorescens]		filtre	filtre	filtre	filtre	filtre	filtre	filtre	filtre	filtre	filtre
CL10151Contig1	#N/A	hypothetical protein JCGZ_13305 [Jatropha curcas]		filtre	filtre	filtre	filtre	filtre	filtre	filtre	filtre	filtre	filtre
CL10152Contig1	#N/A	PREDICTED: polyribonucleotide nucleotidyltransferase 2, mitochondrial [Populus euphratica]		75.1686	61.7826	88.5546	0.519368	0.288191	75.449	62.2957	88.6024	0.508213	0.820535
CL10152Contig2	#N/A	polyribonucleotide nucleotidyltransferase, putative [Ricinus communis]<>polyribonucleotide nucleotidyltransferase, putative [Ricinus communis]		81.1987	71.2591	91.1383	0.354982	0.482463	99.1078	107.088	91.1276	-0.232836	0.939063
CL10153Contig1	#N/A	#N/A		152.223	110.898	193.548	0.803461	0.0242664	174.495	155.368	193.622	0.317551	0.918471
CL10154Contig1	GO:0004713 GO:0004674 GO:0005524 GO:0005509 GO:0004672 GO:0006468 GO:0016772	calcium-dependent protein kinase, putative [Ricinus communis]<>calcium-dependent protein kinase, putative [Ricinus communis]		filtre	filtre	filtre	filtre	filtre	filtre	filtre	filtre	filtre	filtre
CL10155Contig1	GO:0051087	unnamed protein product [Vitis vinifera]		NoExp	NoExp	NoExp	NoExp	NoExp	NoExp	NoExp	NoExp	NoExp	NoExp
CL10155Contig2	GO:0005515 GO:0051087	hypothetical protein JCGZ_04669 [Jatropha curcas]		filtre	filtre	filtre	filtre	filtre	filtre	filtre	filtre	filtre	filtre
CL10156Contig1	GO:0005515	hypothetical protein JCGZ_05231 [Jatropha curcas]		397.55	280.513	514.588	0.87535	0.00140865	446.967	378.899	515.036	0.442861	0.79491
CL10157Contig1	GO:0044237 GO:0003824 GO:0050662	hypothetical protein JCGZ_00790 [Jatropha curcas]		NoExp	NoExp	NoExp	NoExp	NoExp	NoExp	NoExp	NoExp	NoExp	NoExp
CL10157Contig2	GO:0044237 GO:0003824 GO:0050662	cinnamoyl-CoA reductase, putative [Ricinus communis]<>cinnamoyl-CoA reductase, putative [Ricinus communis]		NoExp	NoExp	NoExp	NoExp	NoExp	NoExp	NoExp	NoExp	NoExp	NoExp
CL10158Contig1	#N/A	#N/A		filtre	filtre	filtre	filtre	filtre	filtre	filtre	filtre	filtre	filtre
CL10158Contig2	#N/A	MULTISPECIES: cystathionine beta-lyase [Bacillus cereus group]<>Aminotransferase, classes I and II [Bacillus thuringiensis serovar kurstaki str. T03a001]<>hypothetical protein IE5_04712 [Bacillus cereus BAG3X2-2]<>hypothetical protein IG1_05213 [Bacillus cereus HD73]<>Aminotransferase, classes I and II [Bacillus thuringiensis serovar kurstaki str. HD73]<>cystathione beta-lyase [Bacillus cereus Hu…		filtre	filtre	filtre	filtre	filtre	filtre	filtre	filtre	filtre	filtre
CL10158Contig3	#N/A	#N/A		filtre	filtre	filtre	filtre	filtre	filtre	filtre	filtre	filtre	filtre
CL10159Contig1	#N/A	arsenical pump family protein [Bacillus bataviensis LMG 21833]		NoExp	NoExp	NoExp	NoExp	NoExp	NoExp	NoExp	NoExp	NoExp	NoExp
CL10159Contig2	#N/A	hypothetical protein PRUPE_ppa014163mg [Prunus persica]<>hypothetical protein PRUPE_ppa014163mg [Prunus persica]		NoExp	NoExp	NoExp	NoExp	NoExp	NoExp	NoExp	NoExp	NoExp	NoExp
CL1015Contig1	GO:0016020	conserved hypothetical protein [Ricinus communis]<>conserved hypothetical protein [Ricinus communis]		147.991	161.678	134.304	-0.267614	0.623632	147.353	160.306	134.399	-0.2543	0.899404
CL1015Contig10	GO:0016020	conserved hypothetical protein [Ricinus communis]<>conserved hypothetical protein [Ricinus communis]		25.7172	29.8488	21.5855	-0.467615	0.632922	16.2585	10.9297	21.5874	0.981933	0.689889
CL1015Contig11	GO:0016020	conserved hypothetical protein [Ricinus communis]<>conserved hypothetical protein [Ricinus communis]		124.234	138.383	110.085	-0.330048	0.541339	115.203	120.251	110.155	-0.126509	0.971393
CL1015Contig2	#N/A	hypothetical protein JCGZ_15653 [Jatropha curcas]		61.2539	65.5833	56.9246	-0.204277	0.808139	51.7434	46.5396	56.9472	0.291166	0.951898
CL1015Contig3	#N/A	hypothetical protein VITISV_012826 [Vitis vinifera]		filtre	filtre	filtre	filtre	filtre	filtre	filtre	filtre	filtre	filtre
CL1015Contig4	#N/A	RNA helicase like protein [Arabidopsis thaliana]<>RNA helicase like protein [Arabidopsis thaliana]		filtre	filtre	filtre	filtre	filtre	filtre	filtre	filtre	filtre	filtre
CL1015Contig5	#N/A	conserved hypothetical protein [Ricinus communis]<>conserved hypothetical protein [Ricinus communis]		filtre	filtre	filtre	filtre	filtre	filtre	filtre	filtre	filtre	filtre
CL1015Contig6	GO:0016020	conserved hypothetical protein [Ricinus communis]<>conserved hypothetical protein [Ricinus communis]		NoExp	NoExp	NoExp	NoExp	NoExp	NoExp	NoExp	NoExp	NoExp	NoExp
CL1015Contig7	GO:0005524 GO:0004386 GO:0003676	PREDICTED: DEAD-box ATP-dependent RNA helicase 28 [Nicotiana sylvestris]		NoExp	NoExp	NoExp	NoExp	NoExp	NoExp	NoExp	NoExp	NoExp	NoExp
CL1015Contig8	GO:0005524 GO:0004386 GO:0008026 GO:0003676	hypothetical protein JCGZ_10804 [Jatropha curcas]		664.512	763.807	565.218	-0.434401	0.249132	543.763	521.858	565.668	0.1163	0.986197
CL1015Contig9	#N/A	DEAD-box ATP-dependent RNA helicase 28 [Morus notabilis]<>DEAD-box ATP-dependent RNA helicase 28 [Morus notabilis]		filtre	filtre	filtre	filtre	filtre	filtre	filtre	filtre	filtre	filtre
CL10160Contig1	#N/A	hypothetical protein JCGZ_05866 [Jatropha curcas]		77.6178	89.4769	65.7586	-0.444335	0.423621	58.3446	50.9439	65.7453	0.367977	0.918471
CL10160Contig2	#N/A	F-box and wd40 domain protein, putative [Ricinus communis]<>F-box and wd40 domain protein, putative [Ricinus communis]		filtre	filtre	filtre	filtre	filtre	filtre	filtre	filtre	filtre	filtre
CL10160Contig3	#N/A	F-box and wd40 domain protein, putative [Ricinus communis]<>F-box and wd40 domain protein, putative [Ricinus communis]		19.6452	20.6037	18.6867	-0.140895	0.96575	17.4133	16.1251	18.7015	0.213851	0.988719
CL10161Contig1	#N/A	putative membrane biogenesis protein [Erysiphe necator]		NoExp	NoExp	NoExp	NoExp	NoExp	NoExp	NoExp	NoExp	NoExp	NoExp
CL10161Contig2	#N/A	putative membrane biogenesis protein [Erysiphe necator]		NoExp	NoExp	NoExp	NoExp	NoExp	NoExp	NoExp	NoExp	NoExp	NoExp
CL10162Contig1	#N/A	hypothetical protein JCGZ_18098 [Jatropha curcas]		filtre	filtre	filtre	filtre	filtre	filtre	filtre	filtre	filtre	filtre
CL10162Contig2	#N/A	conserved hypothetical protein [Ricinus communis]<>conserved hypothetical protein [Ricinus communis]		16.7402	13.1654	20.315	0.625787	0.533338	16.6985	13.0677	20.3293	0.637559	0.884945
CL10163Contig1	#N/A	hypothetical protein JCGZ_00476 [Jatropha curcas]		120.673	130.103	111.243	-0.22594	0.703354	119.483	127.633	111.332	-0.197133	0.942533
CL10164Contig1	#N/A	protein with unknown function [Ricinus communis]<>protein with unknown function [Ricinus communis]		filtre	filtre	filtre	filtre	filtre	filtre	filtre	filtre	filtre	filtre
CL10165Contig1	#N/A	leucine-rich repeat containing protein, putative [Ricinus communis]<>leucine-rich repeat containing protein, putative [Ricinus communis]		87.4307	84.6366	90.2248	0.0922426	0.877699	80.1028	69.8955	90.3101	0.369689	0.916597
CL10165Contig2	#N/A	hypothetical protein POPTR_0001s38870g [Populus trichocarpa]<>hypothetical protein POPTR_0001s38870g [Populus trichocarpa]		37.0035	45.211	28.796	-0.650805	0.351907	25.4082	21.981	28.8354	0.391584	0.934661
CL10166Contig1	GO:0005524 GO:0004386 GO:0008026 GO:0003676	putative atp-dependent rna helicase eif4a [Erysiphe necator]		filtre	filtre	filtre	filtre	filtre	filtre	filtre	filtre	filtre	filtre
CL10167Contig1	#N/A	Zinc finger SWIM domain-containing protein 7 isoform 2 [Theobroma cacao]<>Zinc finger SWIM domain-containing protein 7 isoform 2 [Theobroma cacao]		filtre	filtre	filtre	filtre	filtre	filtre	filtre	filtre	filtre	filtre
CL10167Contig2	#N/A	Zinc finger SWIM domain-containing protein 7 isoform 2 [Theobroma cacao]<>Zinc finger SWIM domain-containing protein 7 isoform 2 [Theobroma cacao]		filtre	filtre	filtre	filtre	filtre	16.0567	18.3547	13.7586	-0.415813	0.919715
CL10168Contig1	#N/A	hypothetical protein EPUS_02501 [Endocarpon pusillum Z07020]<>hypothetical protein EPUS_02501 [Endocarpon pusillum Z07020]		85.1388	89.5737	80.7039	-0.150437	0.862722	88.9686	97.3155	80.6216	-0.271503	0.927554
CL10169Contig1	GO:0008270 GO:0005975 GO:0004476 GO:0009298	mannose-6-phosphate isomerase, putative [Ricinus communis]<>mannose-6-phosphate isomerase, putative [Ricinus communis]		93.8987	100.91	86.8878	-0.215838	0.744318	101.326	115.763	86.8885	-0.413936	0.817753
CL1016Contig1	#N/A	PREDICTED: KH domain-containing protein At5g56140 isoform X4 [Elaeis guineensis]		filtre	filtre	filtre	filtre	filtre	filtre	filtre	filtre	filtre	filtre
CL1016Contig2	#N/A	PREDICTED: KH domain-containing protein At5g56140-like [Malus domestica]		filtre	filtre	filtre	filtre	filtre	filtre	filtre	filtre	filtre	filtre
CL1016Contig3	GO:0005634 GO:0003723 GO:0003676	PREDICTED: KH domain-containing protein At5g56140-like isoform X3 [Musa acuminata subsp. malaccensis]		filtre	filtre	filtre	filtre	filtre	filtre	filtre	filtre	filtre	filtre
CL1016Contig4	#N/A	PREDICTED: KH domain-containing protein At5g56140-like isoform X6 [Phoenix dactylifera]		filtre	filtre	filtre	filtre	filtre	filtre	filtre	filtre	filtre	filtre
CL1016Contig5	GO:0003723	hypothetical protein JCGZ_09537 [Jatropha curcas]		1131.37	834.55	1428.19	0.775118	0.0150561	1451.16	1474.92	1427.4	-0.0472531	0.986197
CL1016Contig6	GO:0003723	hypothetical protein JCGZ_09537 [Jatropha curcas]		643.316	479.763	806.869	0.750013	0.0123587	842.151	877.984	806.317	-0.122847	0.948696
CL10170Contig1	GO:0018024	hypothetical protein JCGZ_01303 [Jatropha curcas]		60.808	86.8846	34.7314	-1.32286	0.00648134	35.055	35.4133	34.6967	-0.0294916	1
CL10170Contig2	#N/A	hypothetical protein JCGZ_01303 [Jatropha curcas]		filtre	filtre	filtre	filtre	filtre	NoExp	NoExp	NoExp	NoExp	NoExp
CL10171Contig1	GO:0016021	putative hemolysin-iii family protein [Erysiphe necator]		NoExp	NoExp	NoExp	NoExp	NoExp	NoExp	NoExp	NoExp	NoExp	NoExp
CL10172Contig1	GO:0005515	F-box and wd40 domain protein, putative [Ricinus communis]<>F-box and wd40 domain protein, putative [Ricinus communis]		filtre	filtre	filtre	filtre	filtre	filtre	filtre	filtre	filtre	filtre
CL10173Contig1	#N/A	hypothetical protein JCGZ_19088 [Jatropha curcas]		filtre	filtre	filtre	filtre	filtre	filtre	filtre	filtre	filtre	filtre
CL10173Contig2	#N/A	hypothetical protein JCGZ_19088 [Jatropha curcas]		100.357	65.3906	135.323	1.04926	0.00551204	139.132	142.882	135.382	-0.077793	0.98676
CL10173Contig3	#N/A	hypothetical protein JCGZ_19088 [Jatropha curcas]		153.594	90.8824	216.305	1.25099	8.96737e-05	200.01	183.681	216.34	0.236096	0.938577
CL10174Contig1	#N/A	PREDICTED: protein FAR1-RELATED SEQUENCE 5-like [Populus euphratica]		NoExp	NoExp	NoExp	NoExp	NoExp	NoExp	NoExp	NoExp	NoExp	NoExp
CL10174Contig2	#N/A	hypothetical protein JCGZ_26147 [Jatropha curcas]		61.1537	54.6111	67.6964	0.309884	0.615139	55.2645	42.7513	67.7777	0.664843	0.72722
CL10175Contig1	#N/A	#N/A		filtre	filtre	filtre	filtre	filtre	filtre	filtre	filtre	filtre	filtre
CL10176Contig1	#N/A	#N/A		filtre	filtre	filtre	filtre	filtre	filtre	filtre	filtre	filtre	filtre
CL10176Contig2	#N/A	conserved hypothetical protein [Ricinus communis]<>conserved hypothetical protein [Ricinus communis]		89.3822	79.4885	99.2758	0.320695	0.501357	94.862	90.4227	99.3013	0.135127	0.989404
CL10176Contig3	#N/A	hypothetical protein PHAVU_007G245600g [Phaseolus vulgaris]<>hypothetical protein PHAVU_007G245600g [Phaseolus vulgaris]		filtre	filtre	filtre	filtre	filtre	filtre	filtre	filtre	filtre	filtre
CL10177Contig1	#N/A	hypothetical protein POPTR_0001s45650g [Populus trichocarpa]<>hypothetical protein POPTR_0001s45650g [Populus trichocarpa]		filtre	filtre	filtre	filtre	filtre	filtre	filtre	filtre	filtre	filtre
CL10178Contig1	#N/A	putative polyprotein [Oryza sativa Japonica Group]<>integrase core domain containing protein [Oryza sativa Japonica Group]<>retrotransposon protein, putative, Ty1-copia subclass [Oryza sativa Japonica Group]		filtre	filtre	filtre	filtre	filtre	filtre	filtre	filtre	filtre	filtre
CL10178Contig2	#N/A	putative polyprotein [Oryza sativa Japonica Group]<>integrase core domain containing protein [Oryza sativa Japonica Group]<>retrotransposon protein, putative, Ty1-copia subclass [Oryza sativa Japonica Group]		filtre	filtre	filtre	filtre	filtre	filtre	filtre	filtre	filtre	filtre
CL10179Contig1	#N/A	hypothetical protein JCGZ_02358 [Jatropha curcas]		31.4448	32.6018	30.2877	-0.10622	0.961431	27.6419	24.9714	30.3123	0.279624	0.961119
CL10179Contig2	#N/A	hypothetical protein JCGZ_02358 [Jatropha curcas]		18.7598	21.282	16.2376	-0.390294	0.763982	filtre	filtre	filtre	filtre	filtre
CL1017Contig1	#N/A	hypothetical protein JCGZ_16210 [Jatropha curcas]		filtre	filtre	filtre	filtre	filtre	filtre	filtre	filtre	filtre	filtre
CL1017Contig2	#N/A	hypothetical protein JCGZ_16210 [Jatropha curcas]		412.695	359.149	466.242	0.376497	0.238254	449.604	432.958	466.25	0.106877	0.990219
CL1017Contig3	#N/A	PREDICTED: transcription factor Pur-alpha 1 isoform X2 [Solanum lycopersicum]		filtre	filtre	filtre	filtre	filtre	filtre	filtre	filtre	filtre	filtre
CL1017Contig4	#N/A	#N/A		NoExp	NoExp	NoExp	NoExp	NoExp	NoExp	NoExp	NoExp	NoExp	NoExp
CL1017Contig5	#N/A	hypothetical protein JCGZ_16210 [Jatropha curcas]		filtre	filtre	filtre	filtre	filtre	filtre	filtre	filtre	filtre	filtre
CL10180Contig1	#N/A	Teichoic acids export ATP-binding protein TagH [Candidatus Accumulibacter sp. SK-11]		filtre	filtre	filtre	filtre	filtre	filtre	filtre	filtre	filtre	filtre
CL10181Contig1	#N/A	conserved hypothetical protein [Ricinus communis]<>conserved hypothetical protein [Ricinus communis]		filtre	filtre	filtre	filtre	filtre	filtre	filtre	filtre	filtre	filtre
CL10181Contig2	#N/A	conserved hypothetical protein [Ricinus communis]<>conserved hypothetical protein [Ricinus communis]		NoExp	NoExp	NoExp	NoExp	NoExp	NoExp	NoExp	NoExp	NoExp	NoExp
CL10182Contig1	GO:0016706 GO:0055114 GO:0016491	hypothetical protein JCGZ_08951 [Jatropha curcas]		89.0443	74.4236	103.665	0.478095	0.274072	95.6086	87.4621	103.755	0.24645	0.949801
CL10182Contig2	#N/A	oxidoreductase, putative [Ricinus communis]<>oxidoreductase, putative [Ricinus communis]		filtre	filtre	filtre	filtre	filtre	filtre	filtre	filtre	filtre	filtre
CL10183Contig1	#N/A	hypothetical protein JCGZ_09744 [Jatropha curcas]		25.2395	26.8838	23.5953	-0.188239	0.912875	20.9231	18.2136	23.6326	0.375764	0.940034
CL10183Contig2	#N/A	conserved hypothetical protein [Ricinus communis]<>conserved hypothetical protein [Ricinus communis]		40.315	42.8695	37.7605	-0.183073	0.888376	33.0121	28.2478	37.7764	0.419347	0.921078
CL10183Contig3	#N/A	PREDICTED: thyroid adenoma-associated protein homolog [Populus euphratica]		28.6409	28.4729	28.8089	0.0169264	0.997826	26.2879	23.7869	28.7889	0.275344	0.971162
CL10184Contig1	#N/A	conserved hypothetical protein [Ricinus communis]<>conserved hypothetical protein [Ricinus communis]		filtre	filtre	filtre	filtre	filtre	filtre	filtre	filtre	filtre	filtre
CL10185Contig1	GO:0008152 GO:0016758	hypothetical protein POPTR_0006s19340g [Populus trichocarpa]<>hypothetical protein POPTR_0006s19340g [Populus trichocarpa]		filtre	filtre	filtre	filtre	filtre	filtre	filtre	filtre	filtre	filtre
CL10186Contig1	#N/A	Ribonuclease III, putative [Ricinus communis]<>Ribonuclease III, putative [Ricinus communis]		filtre	filtre	filtre	filtre	filtre	filtre	filtre	filtre	filtre	filtre
CL10187Contig1	#N/A	#N/A		filtre	filtre	filtre	filtre	filtre	NoExp	NoExp	NoExp	NoExp	NoExp
CL10187Contig2	#N/A	#N/A		filtre	filtre	filtre	filtre	filtre	filtre	filtre	filtre	filtre	filtre
CL10187Contig3	#N/A	#N/A		filtre	filtre	filtre	filtre	filtre	filtre	filtre	filtre	filtre	filtre
CL10188Contig1	GO:0005509	hypothetical protein JCGZ_19861 [Jatropha curcas]		filtre	filtre	filtre	filtre	filtre	filtre	filtre	filtre	filtre	filtre
CL10189Contig1	#N/A	#N/A		37.7633	46.5265	29.0001	-0.681992	0.311668	24.2238	19.4234	29.0241	0.579452	0.876066
CL10189Contig2	GO:0003677 GO:0003917 GO:0005694 GO:0006265 GO:0003916	hypothetical protein JCGZ_13118 [Jatropha curcas]		filtre	filtre	filtre	filtre	filtre	NoExp	NoExp	NoExp	NoExp	NoExp
CL1018Contig1	#N/A	Serine/threonine phosphatase 7 isoform 1 [Theobroma cacao]<>Serine/threonine phosphatase 7 isoform 1 [Theobroma cacao]<>Serine/threonine phosphatase 7 isoform 1 [Theobroma cacao]<>Serine/threonine phosphatase 7 isoform 1 [Theobroma cacao]		filtre	filtre	filtre	filtre	filtre	filtre	filtre	filtre	filtre	filtre
CL1018Contig10	#N/A	#N/A		filtre	filtre	filtre	filtre	filtre	filtre	filtre	filtre	filtre	filtre
CL1018Contig11	GO:0016787	PREDICTED: serine/threonine-protein phosphatase 7-like [Cucumis sativus]		129.43	129.425	129.435	0.000114382	0.991898	124.83	120.229	129.432	0.10641	0.994259
CL1018Contig12	#N/A	protein phosphatase-7, putative [Ricinus communis]<>protein phosphatase-7, putative [Ricinus communis]		filtre	filtre	filtre	filtre	filtre	filtre	filtre	filtre	filtre	filtre
CL1018Contig13	GO:0016787	Serine/threonine phosphatase 7 isoform 1 [Theobroma cacao]<>Serine/threonine phosphatase 7 isoform 1 [Theobroma cacao]<>Serine/threonine phosphatase 7 isoform 1 [Theobroma cacao]<>Serine/threonine phosphatase 7 isoform 1 [Theobroma cacao]		171.636	158.604	184.667	0.219494	0.619647	186.866	189.025	184.707	-0.0333383	0.994334
CL1018Contig14	#N/A	conserved hypothetical protein [Ricinus communis]<>conserved hypothetical protein [Ricinus communis]		filtre	filtre	filtre	filtre	filtre	filtre	filtre	filtre	filtre	filtre
CL1018Contig15	#N/A	protein phosphatase-7, putative [Ricinus communis]<>protein phosphatase-7, putative [Ricinus communis]		filtre	filtre	filtre	filtre	filtre	filtre	filtre	filtre	filtre	filtre
CL1018Contig16	#N/A	hypothetical protein JCGZ_21447 [Jatropha curcas]		71.5457	48.868	94.2234	0.947197	0.0500852	83.5545	72.8871	94.2218	0.370397	0.916676
CL1018Contig17	#N/A	conserved hypothetical protein [Ricinus communis]<>conserved hypothetical protein [Ricinus communis]		229.753	152.875	306.631	1.00415	0.00302935	272.046	237.477	306.614	0.368636	0.84095
CL1018Contig2	#N/A	DNA helicase UvrD [Carnobacterium maltaromaticum]		filtre	filtre	filtre	filtre	filtre	filtre	filtre	filtre	filtre	filtre
CL1018Contig3	#N/A	conserved hypothetical protein [Ricinus communis]<>conserved hypothetical protein [Ricinus communis]		581.443	385.656	777.23	1.01103	0.000469417	767.491	757.836	777.146	0.0363016	1
CL1018Contig4	#N/A	hypothetical protein JCGZ_21447 [Jatropha curcas]		filtre	filtre	filtre	filtre	filtre	filtre	filtre	filtre	filtre	filtre
CL1018Contig5	#N/A	#N/A		filtre	filtre	filtre	filtre	filtre	filtre	filtre	filtre	filtre	filtre
CL1018Contig6	#N/A	Serine/threonine phosphatase 7 isoform 1 [Theobroma cacao]<>Serine/threonine phosphatase 7 isoform 1 [Theobroma cacao]<>Serine/threonine phosphatase 7 isoform 1 [Theobroma cacao]<>Serine/threonine phosphatase 7 isoform 1 [Theobroma cacao]		75.1458	73.8833	76.4083	0.04848	0.946131	81.9041	87.3757	76.4325	-0.193045	0.949133
CL1018Contig7	#N/A	hypothetical protein JCGZ_21447 [Jatropha curcas]		filtre	filtre	filtre	filtre	filtre	filtre	filtre	filtre	filtre	filtre
CL1018Contig8	#N/A	PREDICTED: serine/threonine-protein phosphatase 7-like [Fragaria vesca subsp. vesca]		filtre	filtre	filtre	filtre	filtre	filtre	filtre	filtre	filtre	filtre
CL1018Contig9	#N/A	Serine/threonine phosphatase 7 isoform 1 [Theobroma cacao]<>Serine/threonine phosphatase 7 isoform 1 [Theobroma cacao]<>Serine/threonine phosphatase 7 isoform 1 [Theobroma cacao]<>Serine/threonine phosphatase 7 isoform 1 [Theobroma cacao]		filtre	filtre	filtre	filtre	filtre	filtre	filtre	filtre	filtre	filtre
CL10190Contig1	#N/A	conserved hypothetical protein [Ricinus communis]<>conserved hypothetical protein [Ricinus communis]		52.8988	28.8137	76.9838	1.4178	0.0240625	91.379	105.505	77.2528	-0.449657	0.868934
CL10191Contig1	#N/A	#N/A		filtre	filtre	filtre	filtre	filtre	NoExp	NoExp	NoExp	NoExp	NoExp
CL10192Contig1	GO:0006508 GO:0008236	hypothetical protein JCGZ_05404 [Jatropha curcas]		NoExp	NoExp	NoExp	NoExp	NoExp	NoExp	NoExp	NoExp	NoExp	NoExp
CL10193Contig1	#N/A	PREDICTED: vacuolar protein sorting-associated protein 9A-like isoform X1 [Populus euphratica]		filtre	filtre	filtre	filtre	filtre	filtre	filtre	filtre	filtre	filtre
CL10193Contig2	#N/A	hypothetical protein JCGZ_07987 [Jatropha curcas]		40.102	45.1015	35.1024	-0.361608	0.651576	29.983	24.8434	35.1227	0.499543	0.884945
CL10194Contig1	GO:0004553 GO:0005975	hypothetical protein JCGZ_01628 [Jatropha curcas]		NoExp	NoExp	NoExp	NoExp	NoExp	NoExp	NoExp	NoExp	NoExp	NoExp
CL10194Contig2	GO:0004553 GO:0005975	Beta-glucosidase 17 [Morus notabilis]<>Beta-glucosidase 17 [Morus notabilis]		NoExp	NoExp	NoExp	NoExp	NoExp	NoExp	NoExp	NoExp	NoExp	NoExp
CL10195Contig1	#N/A	PREDICTED: traB domain-containing protein isoform X2 [Populus euphratica]		NoExp	NoExp	NoExp	NoExp	NoExp	NoExp	NoExp	NoExp	NoExp	NoExp
CL10195Contig2	#N/A	PREDICTED: traB domain-containing protein isoform X2 [Vitis vinifera]		NoExp	NoExp	NoExp	NoExp	NoExp	NoExp	NoExp	NoExp	NoExp	NoExp
CL10196Contig1	#N/A	AT14A, putative [Ricinus communis]<>AT14A, putative [Ricinus communis]		filtre	filtre	filtre	filtre	filtre	filtre	filtre	filtre	filtre	filtre
CL10197Contig1	#N/A	conserved hypothetical protein [Ricinus communis]<>conserved hypothetical protein [Ricinus communis]		24.4723	21.3755	27.5692	0.367101	0.699593	31.4402	35.2622	27.6183	-0.352498	0.927948
CL10198Contig1	#N/A	conserved hypothetical protein [Ricinus communis]<>conserved hypothetical protein [Ricinus communis]		filtre	filtre	filtre	filtre	filtre	filtre	filtre	filtre	filtre	filtre
CL10199Contig1	#N/A	serine-threonine protein kinase, putative [Ricinus communis]<>serine-threonine protein kinase, putative [Ricinus communis]		383.151	499.045	267.257	-0.900941	0.00360103	476.772	686.15	267.395	-1.35955	0.0308417
CL1019Contig1	GO:0016020 GO:0006810 GO:0005215	hypothetical protein JCGZ_21712 [Jatropha curcas]		NoExp	NoExp	NoExp	NoExp	NoExp	NoExp	NoExp	NoExp	NoExp	NoExp
CL1019Contig2	GO:0016020 GO:0006810 GO:0005215	PREDICTED: protein NRT1/ PTR FAMILY 2.13 [Populus euphratica]		NoExp	NoExp	NoExp	NoExp	NoExp	NoExp	NoExp	NoExp	NoExp	NoExp
CL1019Contig3	GO:0016020 GO:0006810 GO:0005215	nitrate transporter, putative [Ricinus communis]<>nitrate transporter, putative [Ricinus communis]		NoExp	NoExp	NoExp	NoExp	NoExp	NoExp	NoExp	NoExp	NoExp	NoExp
CL1019Contig4	GO:0016020 GO:0006810 GO:0005215	proton-dependent oligopeptide transport family protein [Populus trichocarpa]<>proton-dependent oligopeptide transport family protein [Populus trichocarpa]		filtre	filtre	filtre	filtre	filtre	filtre	filtre	filtre	filtre	filtre
CL1019Contig5	GO:0016020 GO:0006810 GO:0005215	nitrate transporter, putative [Ricinus communis]<>nitrate transporter, putative [Ricinus communis]		filtre	filtre	filtre	filtre	filtre	filtre	filtre	filtre	filtre	filtre
CL1019Contig6	GO:0016020 GO:0006810 GO:0005215	hypothetical protein JCGZ_21712 [Jatropha curcas]		NoExp	NoExp	NoExp	NoExp	NoExp	NoExp	NoExp	NoExp	NoExp	NoExp
CL1019Contig7	GO:0016020 GO:0006810 GO:0005215	hypothetical protein JCGZ_21712 [Jatropha curcas]		NoExp	NoExp	NoExp	NoExp	NoExp	NoExp	NoExp	NoExp	NoExp	NoExp
CL1019Contig8	GO:0016020 GO:0006810 GO:0005215	nitrate transporter, putative [Ricinus communis]<>nitrate transporter, putative [Ricinus communis]		NoExp	NoExp	NoExp	NoExp	NoExp	filtre	filtre	filtre	filtre	filtre
CL101Contig1	#N/A	PREDICTED: pentatricopeptide repeat-containing protein At1g26460, mitochondrial [Nelumbo nucifera]		31.0033	22.5941	39.4125	0.802707	0.230787	33.632	27.7909	39.473	0.506254	0.8836
CL101Contig10	GO:0046983	hypothetical protein POPTR_0011s07440g [Populus trichocarpa]<>hypothetical protein POPTR_0011s07440g [Populus trichocarpa]		NoExp	NoExp	NoExp	NoExp	NoExp	NoExp	NoExp	NoExp	NoExp	NoExp
CL101Contig11	GO:0006511 GO:0004221	hypothetical protein JCGZ_20376 [Jatropha curcas]		201.727	176.863	226.59	0.357453	0.348807	190.273	153.876	226.67	0.558826	0.780622
CL101Contig12	#N/A	hypothetical protein JCGZ_15702 [Jatropha curcas]		18.9581	15.5742	22.3421	0.520605	0.590701	21.4397	20.5256	22.3538	0.123098	1
CL101Contig13	GO:0046983	hypothetical protein JCGZ_10603 [Jatropha curcas]		filtre	filtre	filtre	filtre	filtre	filtre	filtre	filtre	filtre	filtre
CL101Contig14	GO:0046983	hypothetical protein JCGZ_10603 [Jatropha curcas]		filtre	filtre	filtre	filtre	filtre	filtre	filtre	filtre	filtre	filtre
CL101Contig15	#N/A	#N/A		12.0797	6.19684	17.9627	1.53539	0.0865496	16.9542	15.9249	17.9835	0.175392	0.991052
CL101Contig16	#N/A	PREDICTED: ubiquitin carboxyl-terminal hydrolase 9-like [Populus euphratica]<>PREDICTED: ubiquitin carboxyl-terminal hydrolase 9-like [Populus euphratica]		filtre	filtre	filtre	filtre	filtre	filtre	filtre	filtre	filtre	filtre
CL101Contig17	#N/A	Ubiquitin carboxyl-terminal hydrolase, putative [Ricinus communis]<>Ubiquitin carboxyl-terminal hydrolase, putative [Ricinus communis]		NoExp	NoExp	NoExp	NoExp	NoExp	NoExp	NoExp	NoExp	NoExp	NoExp
CL101Contig18	GO:0004553 GO:0005975	PREDICTED: beta-galactosidase 3 [Populus euphratica]		1939.04	1837.06	2041.02	0.15189	0.695562	2017.6	1993.61	2041.59	0.0343053	1
CL101Contig19	GO:0006511 GO:0004221	hypothetical protein JCGZ_20376 [Jatropha curcas]		filtre	filtre	filtre	filtre	filtre	filtre	filtre	filtre	filtre	filtre
CL101Contig2	#N/A	beta-galactosidase family protein [Populus trichocarpa]<>beta-galactosidase family protein [Populus trichocarpa]		filtre	filtre	filtre	filtre	filtre	filtre	filtre	filtre	filtre	filtre
CL101Contig20	#N/A	DNA binding protein, putative [Ricinus communis]<>DNA binding protein, putative [Ricinus communis]		filtre	filtre	filtre	filtre	filtre	filtre	filtre	filtre	filtre	filtre
CL101Contig21	GO:0009220 GO:0005739	PREDICTED: pentatricopeptide repeat-containing protein At1g26460, mitochondrial-like [Malus domestica]<>PREDICTED: pentatricopeptide repeat-containing protein At1g26460, mitochondrial-like [Malus domestica]		114.585	70.7358	158.433	1.16336	0.00247011	146.091	133.759	158.423	0.244147	0.940552
CL101Contig22	GO:0004221	hypothetical protein JCGZ_20376 [Jatropha curcas]		42.4673	30.38	54.5546	0.844577	0.160674	47.4773	40.3843	54.5703	0.434319	0.907591
CL101Contig23	#N/A	pentatricopeptide repeat-containing protein, putative [Ricinus communis]<>pentatricopeptide repeat-containing protein, putative [Ricinus communis]		filtre	filtre	filtre	filtre	filtre	filtre	filtre	filtre	filtre	filtre
CL101Contig24	#N/A	hypothetical protein JCGZ_15702 [Jatropha curcas]		162.297	128.971	195.623	0.601032	0.0891122	174.456	153.127	195.785	0.35454	0.891048
CL101Contig25	GO:0030246 GO:0004553 GO:0005975	PREDICTED: beta-galactosidase 3 [Populus euphratica]		filtre	filtre	filtre	filtre	filtre	filtre	filtre	filtre	filtre	filtre
CL101Contig26	GO:0004553 GO:0005975	hypothetical protein JCGZ_13673 [Jatropha curcas]		filtre	filtre	filtre	filtre	filtre	filtre	filtre	filtre	filtre	filtre
CL101Contig27	#N/A	hypothetical protein JCGZ_20376 [Jatropha curcas]		filtre	filtre	filtre	filtre	filtre	filtre	filtre	filtre	filtre	filtre
CL101Contig28	#N/A	pentatricopeptide repeat-containing protein, putative [Ricinus communis]<>pentatricopeptide repeat-containing protein, putative [Ricinus communis]		filtre	filtre	filtre	filtre	filtre	filtre	filtre	filtre	filtre	filtre
CL101Contig3	GO:0006511 GO:0004221	hypothetical protein JCGZ_20376 [Jatropha curcas]		372.113	289.862	454.365	0.648486	0.0245514	401.927	349.46	454.395	0.378821	0.81768
CL101Contig4	#N/A	PREDICTED: pentatricopeptide repeat-containing protein At1g26460, mitochondrial-like [Sesamum indicum]		NoExp	NoExp	NoExp	NoExp	NoExp	NoExp	NoExp	NoExp	NoExp	NoExp
CL101Contig5	#N/A	hypothetical protein JCGZ_20376 [Jatropha curcas]		filtre	filtre	filtre	filtre	filtre	filtre	filtre	filtre	filtre	filtre
CL101Contig6	#N/A	beta-galactosidase [Prunus persica]		filtre	filtre	filtre	filtre	filtre	filtre	filtre	filtre	filtre	filtre
CL101Contig7	GO:0006511 GO:0004221	Ubiquitin carboxyl-terminal hydrolase, putative [Ricinus communis]<>Ubiquitin carboxyl-terminal hydrolase, putative [Ricinus communis]		filtre	filtre	filtre	filtre	filtre	filtre	filtre	filtre	filtre	filtre
CL101Contig8	GO:0006511 GO:0004221	hypothetical protein JCGZ_20376 [Jatropha curcas]		371.314	236.06	506.567	1.1016	0.000142877	424.243	341.497	506.99	0.570087	0.485803
CL101Contig9	#N/A	PREDICTED: pentatricopeptide repeat-containing protein At1g26460, mitochondrial [Nelumbo nucifera]		38.5526	25.5466	51.5586	1.01308	0.0948066	43.125	34.7098	51.5401	0.570352	0.843685
CL10200Contig1	#N/A	#N/A		NoExp	NoExp	NoExp	NoExp	NoExp	NoExp	NoExp	NoExp	NoExp	NoExp
CL10200Contig2	GO:0009507	PREDICTED: uncharacterized protein ycf45 isoform X1 [Nelumbo nucifera]		filtre	filtre	filtre	filtre	filtre	filtre	filtre	filtre	filtre	filtre
CL10200Contig3	GO:0009507	PREDICTED: uncharacterized protein ycf45 isoform X2 [Brassica rapa]		filtre	filtre	filtre	filtre	filtre	filtre	filtre	filtre	filtre	filtre
CL10200Contig4	#N/A	PREDICTED: uncharacterized protein ycf45 isoform X2 [Brassica rapa]		filtre	filtre	filtre	filtre	filtre	NoExp	NoExp	NoExp	NoExp	NoExp
CL10201Contig1	#N/A	#N/A		filtre	filtre	filtre	filtre	filtre	filtre	filtre	filtre	filtre	filtre
CL10201Contig2	#N/A	hypothetical protein JCGZ_13507 [Jatropha curcas]		NoExp	NoExp	NoExp	NoExp	NoExp	NoExp	NoExp	NoExp	NoExp	NoExp
CL10201Contig3	#N/A	hypothetical protein JCGZ_24326 [Jatropha curcas]		filtre	filtre	filtre	filtre	filtre	filtre	filtre	filtre	filtre	filtre
CL10202Contig1	GO:0004713 GO:0004674 GO:0005524 GO:0004672 GO:0006468 GO:0016772	hypothetical protein JCGZ_04367 [Jatropha curcas]		NoExp	NoExp	NoExp	NoExp	NoExp	NoExp	NoExp	NoExp	NoExp	NoExp
CL10203Contig1	GO:0004252 GO:0006508 GO:0042802 GO:0043086	hypothetical protein CICLE_v10014244mg [Citrus clementina]<>hypothetical protein CICLE_v10014244mg [Citrus clementina]		filtre	filtre	filtre	filtre	filtre	filtre	filtre	filtre	filtre	filtre
CL10204Contig1	GO:0005634 GO:0003677 GO:0006355 GO:0043565 GO:0000976 GO:0003700	hypothetical protein JCGZ_12260 [Jatropha curcas]		NoExp	NoExp	NoExp	NoExp	NoExp	NoExp	NoExp	NoExp	NoExp	NoExp
CL10205Contig1	#N/A	xylose isomerase [Bacillus sp. NSP22.2]		filtre	filtre	filtre	filtre	filtre	filtre	filtre	filtre	filtre	filtre
CL10205Contig2	#N/A	#N/A		54.7053	60.3087	49.1018	-0.296589	0.745949	54.3494	59.4629	49.2359	-0.272279	0.935092
CL10206Contig1	#N/A	Helicase, putative [Ricinus communis]<>Helicase, putative [Ricinus communis]		364.546	253.284	475.809	0.909627	0.000933997	424.035	372.121	475.95	0.355037	0.827958
CL10207Contig1	GO:0009644 GO:0005788 GO:0006457 GO:0034976 GO:0042542 GO:0009860 GO:0009408 GO:0009507	hypothetical protein JCGZ_23319 [Jatropha curcas]		58.8594	64.3201	53.3986	-0.268467	0.736411	44.5315	35.657	53.4061	0.582819	0.835863
CL10208Contig1	#N/A	hypothetical protein JCGZ_00447 [Jatropha curcas]		filtre	filtre	filtre	filtre	filtre	filtre	filtre	filtre	filtre	filtre
CL10208Contig2	GO:0005515	hypothetical protein JCGZ_00447 [Jatropha curcas]		filtre	filtre	filtre	filtre	filtre	filtre	filtre	filtre	filtre	filtre
CL10208Contig3	#N/A	hypothetical protein JCGZ_00447 [Jatropha curcas]		filtre	filtre	filtre	filtre	filtre	filtre	filtre	filtre	filtre	filtre
CL10209Contig1	GO:0033554 GO:0003677 GO:0002376 GO:0010033 GO:0006952 GO:0006355 GO:0044464	transcription factor, putative [Ricinus communis]<>transcription factor, putative [Ricinus communis]		191.078	219.851	162.305	-0.437821	0.299098	146.149	129.814	162.484	0.323856	0.910069
CL10209Contig2	GO:0003677 GO:0006355	NAC transcription factor 075 [Jatropha curcas]<>hypothetical protein JCGZ_02538 [Jatropha curcas]		49.6324	54.5404	44.7244	-0.286264	0.736478	38.5306	32.2855	44.7758	0.471833	0.894231
CL1020Contig1	GO:0005515	WD-repeat protein, putative [Ricinus communis]<>WD-repeat protein, putative [Ricinus communis]		1744.91	1464.96	2024.85	0.466951	0.239118	2134.57	2245.6	2023.54	-0.15022	0.935867
CL1020Contig2	GO:0005515	WD-repeat protein, putative [Ricinus communis]<>WD-repeat protein, putative [Ricinus communis]		662.878	495.346	830.41	0.745388	0.013658	798.176	765.263	831.089	0.119048	0.989404
CL10210Contig1	GO:0003676	BED zinc finger,hAT family dimerization domain isoform 1 [Theobroma cacao]<>BED zinc finger,hAT family dimerization domain isoform 1 [Theobroma cacao]		filtre	filtre	filtre	filtre	filtre	filtre	filtre	filtre	filtre	filtre
CL10211Contig1	GO:0043531	hypothetical protein JCGZ_07436 [Jatropha curcas]		filtre	filtre	filtre	filtre	filtre	filtre	filtre	filtre	filtre	filtre
CL10211Contig2	#N/A	hypothetical protein JCGZ_07436 [Jatropha curcas]		NoExp	NoExp	NoExp	NoExp	NoExp	NoExp	NoExp	NoExp	NoExp	NoExp
CL10211Contig3	#N/A	hypothetical protein JCGZ_07436 [Jatropha curcas]		filtre	filtre	filtre	filtre	filtre	filtre	filtre	filtre	filtre	filtre
CL10212Contig1	#N/A	hypothetical protein POPTR_0007s07030g [Populus trichocarpa]<>hypothetical protein POPTR_0007s07030g [Populus trichocarpa]		94.0846	84.4725	103.697	0.295816	0.56234	115.303	126.885	103.721	-0.290813	0.894231
CL10213Contig1	#N/A	pentatricopeptide repeat-containing protein, putative [Ricinus communis]<>pentatricopeptide repeat-containing protein, putative [Ricinus communis]		172.323	184.413	160.233	-0.202771	0.76117	161.281	162.095	160.467	-0.0145602	1
CL10214Contig1	GO:0000160 GO:0004871	hypothetical protein POPTR_0009s14820g [Populus trichocarpa]<>hypothetical protein POPTR_0009s14820g [Populus trichocarpa]		filtre	filtre	filtre	filtre	filtre	filtre	filtre	filtre	filtre	filtre
CL10214Contig2	#N/A	hypothetical protein POPTR_0009s14820g [Populus trichocarpa]<>hypothetical protein POPTR_0009s14820g [Populus trichocarpa]		NoExp	NoExp	NoExp	NoExp	NoExp	NoExp	NoExp	NoExp	NoExp	NoExp
CL10214Contig3	#N/A	PREDICTED: histidine-containing phosphotransfer protein 1-like [Prunus mume]		NoExp	NoExp	NoExp	NoExp	NoExp	NoExp	NoExp	NoExp	NoExp	NoExp
CL10214Contig4	#N/A	#N/A		NoExp	NoExp	NoExp	NoExp	NoExp	NoExp	NoExp	NoExp	NoExp	NoExp
CL10214Contig5	#N/A	#N/A		NoExp	NoExp	NoExp	NoExp	NoExp	NoExp	NoExp	NoExp	NoExp	NoExp
CL10215Contig1	#N/A	hypothetical protein JCGZ_19865 [Jatropha curcas]		39.41	34.8692	43.9508	0.333935	0.631358	36.2259	28.4936	43.9581	0.625488	0.824046
CL10215Contig2	#N/A	hypothetical protein JCGZ_19865 [Jatropha curcas]		filtre	filtre	filtre	filtre	filtre	NoExp	NoExp	NoExp	NoExp	NoExp
CL10216Contig1	GO:0005634 GO:0003677 GO:0006260	replication factor A 1, rfa1, putative [Ricinus communis]<>replication factor A 1, rfa1, putative [Ricinus communis]		430.759	464.75	396.768	-0.228157	0.666863	416.623	435.818	397.427	-0.133034	0.967728
CL10217Contig1	GO:0005634 GO:0008270 GO:0034968 GO:0018024	hypothetical protein JCGZ_12287 [Jatropha curcas]		93.341	108.721	77.9614	-0.479794	0.322082	75.2205	72.4593	77.9816	0.105962	0.99687
CL10218Contig1	#N/A	PREDICTED: HIPL1 protein [Populus euphratica]<>PREDICTED: HIPL1 protein [Populus euphratica]		filtre	filtre	filtre	filtre	filtre	filtre	filtre	filtre	filtre	filtre
CL10218Contig2	#N/A	HIPL1 protein precursor, putative [Ricinus communis]<>HIPL1 protein precursor, putative [Ricinus communis]		44.4113	56.7075	32.1152	-0.820284	0.169111	31.1576	30.1922	32.123	0.0894343	1
CL10219Contig1	#N/A	#N/A		filtre	filtre	filtre	filtre	filtre	filtre	filtre	filtre	filtre	filtre
CL10219Contig2	#N/A	#N/A		filtre	filtre	filtre	filtre	filtre	filtre	filtre	filtre	filtre	filtre
CL10219Contig3	#N/A	#N/A		filtre	filtre	filtre	filtre	filtre	filtre	filtre	filtre	filtre	filtre
CL1021Contig1	#N/A	hypothetical protein JCGZ_23811 [Jatropha curcas]		filtre	filtre	filtre	filtre	filtre	NoExp	NoExp	NoExp	NoExp	NoExp
CL1021Contig2	#N/A	Epsin-2, putative [Ricinus communis]<>Epsin-2, putative [Ricinus communis]		20.0105	23.5688	16.4523	-0.518589	0.618702	21.1056	25.7677	16.4435	-0.648041	0.817093
CL1021Contig3	#N/A	LAGLIDADG endonuclease, partial (mitochondrion) [Fusarium graminearum]		57.7949	55.3533	60.2366	0.121972	0.865852	65.611	71.0058	60.2163	-0.237785	0.94226
CL1021Contig4	#N/A	Epsin-2, putative [Ricinus communis]<>Epsin-2, putative [Ricinus communis]		26.9784	35.1862	18.7707	-0.906532	0.341472	17.2776	15.7446	18.8107	0.256692	0.975802
CL1021Contig5	#N/A	PREDICTED: clathrin interactor EPSIN 2-like [Nicotiana tomentosiformis]<>PREDICTED: clathrin interactor EPSIN 2-like [Nicotiana tomentosiformis]		filtre	filtre	filtre	filtre	filtre	filtre	filtre	filtre	filtre	filtre
CL1021Contig6	#N/A	hypothetical protein JCGZ_23811 [Jatropha curcas]		226.362	237.141	215.582	-0.137508	0.839517	221.944	228.409	215.48	-0.0840635	0.982186
CL1021Contig7	#N/A	Epsin-2, putative [Ricinus communis]<>Epsin-2, putative [Ricinus communis]		77.956	86.8778	69.0342	-0.331677	0.653511	61.4593	53.9478	68.9709	0.354424	0.932244
CL1021Contig8	#N/A	PREDICTED: clathrin interactor EPSIN 2-like isoform X4 [Populus euphratica]		filtre	filtre	filtre	filtre	filtre	filtre	filtre	filtre	filtre	filtre
CL1021Contig9	#N/A	hypothetical protein JCGZ_23811 [Jatropha curcas]		2411.09	2974.43	1847.75	-0.686844	0.0455798	2043.29	2240.12	1846.45	-0.278822	0.81768
CL10220Contig1	#N/A	hypothetical protein JCGZ_17917 [Jatropha curcas]		NoExp	NoExp	NoExp	NoExp	NoExp	NoExp	NoExp	NoExp	NoExp	NoExp
CL10221Contig1	GO:0005840 GO:0003723 GO:0006412 GO:0005622 GO:0003735	putative 40s ribosomal protein s4 [Erysiphe necator]		NoExp	NoExp	NoExp	NoExp	NoExp	NoExp	NoExp	NoExp	NoExp	NoExp
CL10222Contig1	#N/A	hypothetical protein JCGZ_17381 [Jatropha curcas]		370.599	268.255	472.942	0.818058	0.010822	481.48	489.827	473.132	-0.050028	0.987545
CL10223Contig1	GO:0005515	hypothetical protein POPTR_0004s20690g [Populus trichocarpa]<>hypothetical protein POPTR_0004s20690g [Populus trichocarpa]		filtre	filtre	filtre	filtre	filtre	filtre	filtre	filtre	filtre	filtre
CL10223Contig2	#N/A	#N/A		NoExp	NoExp	NoExp	NoExp	NoExp	NoExp	NoExp	NoExp	NoExp	NoExp
CL10224Contig1	#N/A	Transcriptional regulator, MerR family [Planococcus halocryophilus]<>Transcriptional regulator, MerR family [Planococcus halocryophilus Or1]		filtre	filtre	filtre	filtre	filtre	filtre	filtre	filtre	filtre	filtre
CL10225Contig1	GO:0005515	PREDICTED: LRR receptor-like serine/threonine-protein kinase GSO2 [Populus euphratica]		NoExp	NoExp	NoExp	NoExp	NoExp	NoExp	NoExp	NoExp	NoExp	NoExp
CL10226Contig1	GO:0003824	hypothetical protein JCGZ_13957 [Jatropha curcas]		NoExp	NoExp	NoExp	NoExp	NoExp	NoExp	NoExp	NoExp	NoExp	NoExp
CL10227Contig1	#N/A	hypothetical protein JCGZ_07895 [Jatropha curcas]		filtre	filtre	filtre	filtre	filtre	filtre	filtre	filtre	filtre	filtre
CL10227Contig2	#N/A	receptor-kinase, putative [Ricinus communis]<>receptor-kinase, putative [Ricinus communis]		NoExp	NoExp	NoExp	NoExp	NoExp	NoExp	NoExp	NoExp	NoExp	NoExp
CL10228Contig1	#N/A	#N/A		NoExp	NoExp	NoExp	NoExp	NoExp	NoExp	NoExp	NoExp	NoExp	NoExp
CL10228Contig2	#N/A	POZ [Glarea lozoyensis ATCC 20868]<>POZ [Glarea lozoyensis ATCC 20868]		NoExp	NoExp	NoExp	NoExp	NoExp	NoExp	NoExp	NoExp	NoExp	NoExp
CL10229Contig1	#N/A	unnamed protein product [Homo sapiens]		NoExp	NoExp	NoExp	NoExp	NoExp	NoExp	NoExp	NoExp	NoExp	NoExp
CL1022Contig1	GO:0006355 GO:0003700	hypothetical protein JCGZ_25929 [Jatropha curcas]		filtre	filtre	filtre	filtre	filtre	filtre	filtre	filtre	filtre	filtre
CL1022Contig10	GO:0006355 GO:0003700	Nuclear transcription factor Y subunit A-1, putative [Ricinus communis]<>Nuclear transcription factor Y subunit A-1, putative [Ricinus communis]		filtre	filtre	filtre	filtre	filtre	filtre	filtre	filtre	filtre	filtre
CL1022Contig11	#N/A	hypothetical protein [Pseudoalteromonas elyakovii]<>hypothetical protein QT15_12635 [Pseudoalteromonas elyakovii]		filtre	filtre	filtre	filtre	filtre	filtre	filtre	filtre	filtre	filtre
CL1022Contig2	GO:0015923 GO:0003824 GO:0004559 GO:0004553 GO:0006013 GO:0030246 GO:0008270 GO:0005975	lysosomal alpha-mannosidase, putative [Ricinus communis]<>lysosomal alpha-mannosidase, putative [Ricinus communis]		filtre	filtre	filtre	filtre	filtre	filtre	filtre	filtre	filtre	filtre
CL1022Contig3	GO:0003677 GO:0016602 GO:0006355 GO:0003700	hypothetical protein JCGZ_25929 [Jatropha curcas]		filtre	filtre	filtre	filtre	filtre	filtre	filtre	filtre	filtre	filtre
CL1022Contig4	GO:0030246 GO:0005975 GO:0003824	unknown [Populus trichocarpa]		filtre	filtre	filtre	filtre	filtre	filtre	filtre	filtre	filtre	filtre
CL1022Contig5	GO:0003677 GO:0016602 GO:0006355 GO:0003700	hypothetical protein JCGZ_25929 [Jatropha curcas]		197.068	172.89	221.246	0.355798	0.364522	211.141	201.085	221.196	0.137525	0.982426
CL1022Contig6	#N/A	Nuclear transcription factor Y subunit A-1, putative [Ricinus communis]<>Nuclear transcription factor Y subunit A-1, putative [Ricinus communis]		193.537	178.845	208.229	0.219461	0.615167	207.431	206.694	208.167	0.0102447	1
CL1022Contig7	#N/A	Nuclear transcription factor Y subunit A-1, putative [Ricinus communis]<>Nuclear transcription factor Y subunit A-1, putative [Ricinus communis]		54.6021	47.3336	61.8707	0.386393	0.51988	53.4365	44.9404	61.9325	0.462684	0.876048
CL1022Contig8	GO:0030246 GO:0006013 GO:0015923 GO:0005975 GO:0003824	hypothetical protein JCGZ_26370 [Jatropha curcas]		filtre	filtre	filtre	filtre	filtre	filtre	filtre	filtre	filtre	filtre
CL1022Contig9	#N/A	PREDICTED: nuclear transcription factor Y subunit A-1-like isoform X1 [Cicer arietinum]<>PREDICTED: nuclear transcription factor Y subunit A-1-like isoform X2 [Cicer arietinum]<>PREDICTED: nuclear transcription factor Y subunit A-1-like isoform X3 [Cicer arietinum]		filtre	filtre	filtre	filtre	filtre	filtre	filtre	filtre	filtre	filtre
CL10230Contig1	GO:0006281 GO:0008725 GO:0006284 GO:0003824	hypothetical protein JCGZ_04395 [Jatropha curcas]		206.211	345.245	67.1773	-2.36158	2.17776e-15	92.0166	116.856	67.1776	-0.798676	0.356674
CL10230Contig2	#N/A	hypothetical protein JCGZ_04395 [Jatropha curcas]		filtre	filtre	filtre	filtre	filtre	filtre	filtre	filtre	filtre	filtre
CL10230Contig3	#N/A	hypothetical protein JCGZ_04395 [Jatropha curcas]		111.108	181.598	40.6177	-2.16057	5.42442e-08	56.8335	72.982	40.685	-0.843042	0.44808
CL10231Contig1	#N/A	PREDICTED: exocyst complex component SEC3A [Tarenaya hassleriana]		filtre	filtre	filtre	filtre	filtre	filtre	filtre	filtre	filtre	filtre
CL10232Contig1	GO:0005515	Cf-4/9 disease resistance-like family protein [Populus trichocarpa]<>Cf-4/9 disease resistance-like family protein [Populus trichocarpa]		filtre	filtre	filtre	filtre	filtre	filtre	filtre	filtre	filtre	filtre
CL10233Contig1	#N/A	PREDICTED: uncharacterized protein LOC100258138 isoform X2 [Vitis vinifera]		NoExp	NoExp	NoExp	NoExp	NoExp	filtre	filtre	filtre	filtre	filtre
CL10233Contig2	GO:0005515	conserved hypothetical protein [Ricinus communis]<>conserved hypothetical protein [Ricinus communis]		NoExp	NoExp	NoExp	NoExp	NoExp	NoExp	NoExp	NoExp	NoExp	NoExp
CL10233Contig3	GO:0005515	conserved hypothetical protein [Ricinus communis]<>conserved hypothetical protein [Ricinus communis]		filtre	filtre	filtre	filtre	filtre	filtre	filtre	filtre	filtre	filtre
CL10234Contig1	GO:0005740 GO:0004129	Subunit IV of cytochrome [Blumeria graminis f. sp. tritici 96224]		NoExp	NoExp	NoExp	NoExp	NoExp	NoExp	NoExp	NoExp	NoExp	NoExp
CL10235Contig1	GO:0006810 GO:0016020 GO:0055085 GO:0016021 GO:0022857 GO:0005215 GO:0022891	PREDICTED: sugar transporter ERD6-like 5 isoform X2 [Eucalyptus grandis]		filtre	filtre	filtre	filtre	filtre	filtre	filtre	filtre	filtre	filtre
CL10236Contig1	#N/A	#N/A		17.0545	15.0053	19.1037	0.348377	0.801204	22.3299	25.5293	19.1305	-0.416277	0.919131
CL10237Contig1	#N/A	cytochrome P450, putative [Ricinus communis]<>cytochrome P450, putative [Ricinus communis]		filtre	filtre	filtre	filtre	filtre	filtre	filtre	filtre	filtre	filtre
CL10237Contig2	GO:0009055 GO:0020037 GO:0016705 GO:0005506 GO:0004497 GO:0055114	cytochrome P450, putative [Ricinus communis]<>cytochrome P450, putative [Ricinus communis]		filtre	filtre	filtre	filtre	filtre	filtre	filtre	filtre	filtre	filtre
CL10238Contig1	GO:0016788 GO:0006629	major latex allergen Hev b 4 [Hevea brasiliensis]		157.702	244.606	70.7969	-1.7887	0.00329967	72.0819	73.2524	70.9114	-0.0468582	0.998086
CL10238Contig2	GO:0016788 GO:0006629	50 kDa protein [Hevea brasiliensis]		236.396	366.193	106.6	-1.7804	0.00310305	219.611	332.64	106.582	-1.642	0.00535121
CL10239Contig1	#N/A	#N/A		filtre	filtre	filtre	filtre	filtre	NoExp	NoExp	NoExp	NoExp	NoExp
CL1023Contig1	GO:0008083 GO:0008283 GO:0005576	PREDICTED: phytosulfokines 4-like [Populus euphratica]		2284.57	2281.42	2287.72	0.00397804	0.98226	2530.51	2772.23	2288.78	-0.276468	0.806113
CL10240Contig1	GO:0003950 GO:0006471 GO:0003676	hypothetical protein JCGZ_13945 [Jatropha curcas]		50.8148	52.3107	49.3189	-0.084966	0.971054	38.8116	28.2451	49.3781	0.805872	0.705846
CL10241Contig1	#N/A	hypothetical protein RCOM_1581940 [Ricinus communis]<>hypothetical protein RCOM_1581940 [Ricinus communis]		220.581	204.505	236.657	0.210661	0.653599	274.753	312.968	236.539	-0.403937	0.738195
CL10242Contig1	GO:0005525	GTP binding protein, putative [Ricinus communis]<>GTP binding protein, putative [Ricinus communis]		filtre	filtre	filtre	filtre	filtre	filtre	filtre	filtre	filtre	filtre
CL10242Contig2	GO:0005525	hypothetical protein JCGZ_05571 [Jatropha curcas]		filtre	filtre	filtre	filtre	filtre	filtre	filtre	filtre	filtre	filtre
CL10243Contig1	#N/A	wall-associated kinase, putative [Ricinus communis]<>wall-associated kinase, putative [Ricinus communis]		filtre	filtre	filtre	filtre	filtre	filtre	filtre	filtre	filtre	filtre
CL10243Contig2	GO:0004713 GO:0005524 GO:0004674 GO:0004672 GO:0006468 GO:0016772	wall-associated kinase, putative [Ricinus communis]<>wall-associated kinase, putative [Ricinus communis]		filtre	filtre	filtre	filtre	filtre	filtre	filtre	filtre	filtre	filtre
CL10244Contig1	#N/A	Cell division protein ftsH, putative [Ricinus communis]<>Cell division protein ftsH, putative [Ricinus communis]		190.139	137.709	242.57	0.816784	0.013772	270.532	298.567	242.497	-0.300091	0.855565
CL10245Contig1	GO:0000151 GO:0016567 GO:0004842	hypothetical protein JCGZ_09659 [Jatropha curcas]		47.2465	69.531	24.9619	-1.47793	0.0144655	19.9195	14.8149	25.0242	0.756275	0.8015
CL10246Contig1	#N/A	hypothetical protein JCGZ_15738 [Jatropha curcas]		filtre	filtre	filtre	filtre	filtre	filtre	filtre	filtre	filtre	filtre
CL10246Contig2	#N/A	Protein CRABS CLAW, putative [Ricinus communis]<>Protein CRABS CLAW, putative [Ricinus communis]		NoExp	NoExp	NoExp	NoExp	NoExp	NoExp	NoExp	NoExp	NoExp	NoExp
CL10247Contig1	GO:0005634 GO:0008270 GO:0034968 GO:0018024	histone-lysine n-methyltransferase, suvh, putative [Ricinus communis]<>histone-lysine n-methyltransferase, suvh, putative [Ricinus communis]		filtre	filtre	filtre	filtre	filtre	filtre	filtre	filtre	filtre	filtre
CL10247Contig2	GO:0042393	histone-lysine n-methyltransferase, suvh, putative [Ricinus communis]<>histone-lysine n-methyltransferase, suvh, putative [Ricinus communis]		28.1936	18.3363	38.0509	1.05322	0.129772	28.8891	19.6909	38.0872	0.951773	0.653737
CL10248Contig1	GO:0055085 GO:0016021 GO:0006812 GO:0008324	hypothetical protein JCGZ_02925 [Jatropha curcas]		filtre	filtre	filtre	filtre	filtre	filtre	filtre	filtre	filtre	filtre
CL10249Contig1	#N/A	#N/A		237.504	196.847	278.162	0.49885	0.20566	259.148	239.558	278.739	0.218543	0.961721
CL1024Contig1	#N/A	hypothetical protein JCGZ_17907 [Jatropha curcas]		535.883	572.239	499.528	-0.196051	0.68145	596.722	694.217	499.226	-0.475695	0.579339
CL1024Contig2	#N/A	#N/A		filtre	filtre	filtre	filtre	filtre	filtre	filtre	filtre	filtre	filtre
CL1024Contig3	#N/A	hypothetical protein JCGZ_17907 [Jatropha curcas]		2959.96	3253.16	2666.77	-0.286748	0.450838	2902.6	3138.63	2666.56	-0.235151	0.840723
CL1024Contig4	#N/A	hypothetical protein JCGZ_17907 [Jatropha curcas]		711.301	777.01	645.592	-0.267311	0.508367	646.212	646.788	645.636	-0.00257305	1
CL10250Contig1	#N/A	conserved hypothetical protein [Ricinus communis]<>conserved hypothetical protein [Ricinus communis]		filtre	filtre	filtre	filtre	filtre	filtre	filtre	filtre	filtre	filtre
CL10251Contig1	#N/A	diadenosine tetraphosphate hydrolase [Aeromonas bivalvium]		filtre	filtre	filtre	filtre	filtre	filtre	filtre	filtre	filtre	filtre
CL10252Contig1	#N/A	hypothetical protein JCGZ_23841 [Jatropha curcas]		NoExp	NoExp	NoExp	NoExp	NoExp	filtre	filtre	filtre	filtre	filtre
CL10253Contig1	#N/A	unnamed protein product [Vitis vinifera]		NoExp	NoExp	NoExp	NoExp	NoExp	NoExp	NoExp	NoExp	NoExp	NoExp
CL10254Contig1	#N/A	transcription factor, putative [Ricinus communis]<>transcription factor, putative [Ricinus communis]		filtre	filtre	filtre	filtre	filtre	filtre	filtre	filtre	filtre	filtre
CL10254Contig2	GO:0003677 GO:0006355	transcription factor, putative [Ricinus communis]<>transcription factor, putative [Ricinus communis]		NoExp	NoExp	NoExp	NoExp	NoExp	NoExp	NoExp	NoExp	NoExp	NoExp
CL10255Contig1	#N/A	hypothetical protein JCGZ_01251 [Jatropha curcas]		filtre	filtre	filtre	filtre	filtre	filtre	filtre	filtre	filtre	filtre
CL10256Contig1	#N/A	hypothetical protein JCGZ_08170 [Jatropha curcas]		52.8443	61.3551	44.3334	-0.468788	0.536305	65.9867	87.6169	44.3565	-0.982063	0.35889
CL10256Contig2	GO:0005515 GO:0008270	hypothetical protein JCGZ_08170 [Jatropha curcas]		306.513	326.986	286.039	-0.193013	0.715618	377.914	469.743	286.084	-0.715436	0.19151
CL10257Contig1	GO:0003887 GO:0005634 GO:0006260 GO:0042575	hypothetical protein JCGZ_02579 [Jatropha curcas]		filtre	filtre	filtre	filtre	filtre	filtre	filtre	filtre	filtre	filtre
CL10258Contig1	GO:0005506 GO:0010181 GO:0003824 GO:0051536 GO:0055114 GO:0016491	hypothetical protein JCGZ_04425 [Jatropha curcas]		571.997	525.399	618.596	0.235586	0.536806	574.337	530.105	618.57	0.222659	0.927554
CL10259Contig1	#N/A	hypothetical protein JCGZ_24858 [Jatropha curcas]		33.7783	35.1485	32.4081	-0.117109	0.955994	28.8985	25.3195	32.4775	0.35919	0.950436
CL10259Contig2	#N/A	hypothetical protein JCGZ_24858 [Jatropha curcas]		123.601	138.34	108.861	-0.345728	0.524935	94.4937	79.9526	109.035	0.447571	0.864768
CL1025Contig1	GO:0006511 GO:0004221	At3g47900 [Arabidopsis thaliana]		1199.46	1331.7	1067.22	-0.319411	0.387356	1058.02	1048.66	1067.38	0.0255222	1
CL1025Contig2	#N/A	hypothetical protein JCGZ_11567 [Jatropha curcas]		filtre	filtre	filtre	filtre	filtre	filtre	filtre	filtre	filtre	filtre
CL1025Contig3	GO:0006511 GO:0004221	hypothetical protein JCGZ_11567 [Jatropha curcas]		119.347	136.222	102.472	-0.410731	0.374753	91.7837	81.051	102.517	0.338955	0.920164
CL1025Contig4	GO:0008270	hypothetical protein JCGZ_11567 [Jatropha curcas]		138.698	172.84	104.556	-0.725166	0.0664258	97.5229	90.5104	104.535	0.207837	0.97174
CL1025Contig5	#N/A	hypothetical protein JCGZ_11567 [Jatropha curcas]		filtre	filtre	filtre	filtre	filtre	filtre	filtre	filtre	filtre	filtre
CL1025Contig6	#N/A	hypothetical protein JCGZ_11567 [Jatropha curcas]		182.35	215.471	149.228	-0.529977	0.152301	122.758	96.2458	149.271	0.633134	0.725095
CL1025Contig7	#N/A	hypothetical protein JCGZ_11567 [Jatropha curcas]		2905.41	3286.94	2523.88	-0.381102	0.275597	2221.49	1918.39	2524.59	0.39615	0.777753
CL10260Contig1	#N/A	hypothetical protein JCGZ_04606 [Jatropha curcas]		27.3354	27.2702	27.4006	0.00688171	1	35.3262	43.2324	27.42	-0.656882	0.726901
CL10260Contig2	GO:0003964 GO:0003723 GO:0006278	hypothetical protein JCGZ_04606 [Jatropha curcas]		145.947	136.798	155.096	0.181115	0.702478	173.84	192.556	155.124	-0.311858	0.872969
CL10261Contig1	#N/A	#N/A		24.0927	41.6019	6.58341	-2.65974	0.00328753	filtre	filtre	filtre	filtre	filtre
CL10262Contig1	GO:0006396 GO:0003723 GO:0008174 GO:0080009	replicase [Pelargonium zonate spot virus]		NoExp	NoExp	NoExp	NoExp	NoExp	NoExp	NoExp	NoExp	NoExp	NoExp
CL10263Contig1	#N/A	hypothetical protein JCGZ_00233 [Jatropha curcas]		25.082	22.8551	27.3088	0.256851	0.832143	22.8851	18.458	27.3123	0.565303	0.884945
CL10263Contig2	#N/A	PREDICTED: uncharacterized protein LOC104213140 [Nicotiana sylvestris]		filtre	filtre	filtre	filtre	filtre	filtre	filtre	filtre	filtre	filtre
CL10263Contig3	#N/A	hypothetical protein JCGZ_00233 [Jatropha curcas]		filtre	filtre	filtre	filtre	filtre	NoExp	NoExp	NoExp	NoExp	NoExp
CL10264Contig1	#N/A	hypothetical protein POPTR_0013s11190g [Populus trichocarpa]<>unknown [Populus trichocarpa]<>hypothetical protein POPTR_0013s11190g [Populus trichocarpa]		759.198	593.184	925.212	0.641305	0.108824	1120.3	1316.8	923.794	-0.511391	0.601865
CL10265Contig1	GO:0005515	hypothetical protein JCGZ_02144 [Jatropha curcas]		NoExp	NoExp	NoExp	NoExp	NoExp	NoExp	NoExp	NoExp	NoExp	NoExp
CL10265Contig2	#N/A	hypothetical protein JCGZ_02144 [Jatropha curcas]		59.1473	40.3616	77.933	0.949252	0.0440364	70.317	62.6242	78.0098	0.316935	0.927709
CL10266Contig1	#N/A	hypothetical protein POPTR_0019s09230g [Populus trichocarpa]<>hypothetical protein POPTR_0019s09230g [Populus trichocarpa]		NoExp	NoExp	NoExp	NoExp	NoExp	NoExp	NoExp	NoExp	NoExp	NoExp
CL10266Contig2	#N/A	PREDICTED: uncharacterized protein LOC104733611 [Camelina sativa]		NoExp	NoExp	NoExp	NoExp	NoExp	NoExp	NoExp	NoExp	NoExp	NoExp
CL10267Contig1	#N/A	conserved hypothetical protein [Ricinus communis]<>conserved hypothetical protein [Ricinus communis]		NoExp	NoExp	NoExp	NoExp	NoExp	NoExp	NoExp	NoExp	NoExp	NoExp
CL10267Contig2	#N/A	hypothetical protein POPTR_0015s07650g [Populus trichocarpa]<>hypothetical protein POPTR_0015s07650g [Populus trichocarpa]		NoExp	NoExp	NoExp	NoExp	NoExp	NoExp	NoExp	NoExp	NoExp	NoExp
CL10268Contig1	GO:0008289 GO:0006869	lipid transfer precursor protein [Hevea brasiliensis]		NoExp	NoExp	NoExp	NoExp	NoExp	NoExp	NoExp	NoExp	NoExp	NoExp
CL10269Contig1	GO:0005634 GO:0003677	hypothetical protein JCGZ_20630 [Jatropha curcas]		114.897	112.537	117.256	0.0592586	0.900888	99.1442	80.9215	117.367	0.53643	0.815756
CL1026Contig1	GO:0019209 GO:0042327	hypothetical protein JCGZ_04757 [Jatropha curcas]		783.636	805.616	761.657	-0.0809516	0.90413	795.015	827.717	762.313	-0.118754	0.943733
CL1026Contig2	GO:0019209 GO:0042327	conserved hypothetical protein [Ricinus communis]<>conserved hypothetical protein [Ricinus communis]		filtre	filtre	filtre	filtre	filtre	filtre	filtre	filtre	filtre	filtre
CL1026Contig3	GO:0019209 GO:0042327 GO:0005488	hypothetical protein JCGZ_04757 [Jatropha curcas]		177.281	182.698	171.863	-0.0882077	0.911738	163.78	155.613	171.948	0.144011	0.984397
CL1026Contig4	GO:0019209 GO:0042327	PREDICTED: protein VAC14 homolog [Prunus mume]		filtre	filtre	filtre	filtre	filtre	filtre	filtre	filtre	filtre	filtre
CL1026Contig5	GO:0019209 GO:0042327 GO:0005488	hypothetical protein JCGZ_04757 [Jatropha curcas]		1199.59	1404.69	994.49	-0.498226	0.150846	1095.71	1195.55	995.863	-0.263651	0.861317
CL1026Contig6	GO:0019209 GO:0042327 GO:0005488	conserved hypothetical protein [Ricinus communis]<>conserved hypothetical protein [Ricinus communis]		422.163	442.66	401.667	-0.1402	0.799713	370.96	339.778	402.141	0.243111	0.94386
CL1026Contig7	GO:0019209 GO:0042327	conserved hypothetical protein [Ricinus communis]<>conserved hypothetical protein [Ricinus communis]		filtre	filtre	filtre	filtre	filtre	filtre	filtre	filtre	filtre	filtre
CL1026Contig8	#N/A	hypothetical protein JCGZ_04757 [Jatropha curcas]		16.73	22.3307	11.1292	-1.00468	0.271962	filtre	filtre	filtre	filtre	filtre
CL10270Contig1	#N/A	#N/A		205.322	291.279	119.364	-1.28704	0.00204769	109.419	99.1856	119.652	0.270638	0.955053
CL10270Contig2	#N/A	#N/A		124.464	177.308	71.621	-1.3078	0.00136805	97.6849	123.633	71.7368	-0.785279	0.453676
CL10271Contig1	#N/A	hypothetical protein JCGZ_02358 [Jatropha curcas]		36.2808	36.1357	36.4259	0.0115381	0.988119	27.5722	18.6911	36.4533	0.963698	0.562603
CL10272Contig1	#N/A	hypothetical protein POPTR_0009s13300g [Populus trichocarpa]<>hypothetical protein POPTR_0009s13300g [Populus trichocarpa]		115.053	106.541	123.564	0.213854	0.675252	158.025	192.485	123.564	-0.639484	0.485898
CL10273Contig1	GO:0004713 GO:0005515 GO:0004674 GO:0005524 GO:0004672 GO:0006468 GO:0016772	serine-threonine protein kinase, plant-type, putative [Ricinus communis]<>serine-threonine protein kinase, plant-type, putative [Ricinus communis]		filtre	filtre	filtre	filtre	filtre	filtre	filtre	filtre	filtre	filtre
CL10274Contig1	#N/A	#N/A		filtre	filtre	filtre	filtre	filtre	filtre	filtre	filtre	filtre	filtre
CL10275Contig1	#N/A	methyltransferase, putative [Ricinus communis]<>methyltransferase, putative [Ricinus communis]		278.988	435.314	122.661	-1.82738	3.99217e-10	146.917	171.074	122.759	-0.478789	0.712626
CL10275Contig2	#N/A	hypothetical protein CISIN_1g0358702mg, partial [Citrus sinensis]		17.7756	24.6039	10.9473	-1.16831	0.190239	15.6978	20.4511	10.9446	-0.901955	0.6607
CL10275Contig3	#N/A	PREDICTED: protoporphyrinogen oxidase, chloroplastic/mitochondrial-like [Musa acuminata subsp. malaccensis]		180.768	248.628	112.909	-1.13883	0.000554575	157.178	201.496	112.861	-0.836211	0.231229
CL10276Contig1	#N/A	hypothetical protein [Vitis hybrid cultivar]		filtre	filtre	filtre	filtre	filtre	filtre	filtre	filtre	filtre	filtre
CL10277Contig1	#N/A	conserved hypothetical protein [Ricinus communis]<>conserved hypothetical protein [Ricinus communis]		121.339	119.525	123.152	0.0431258	0.926398	126.208	129.203	123.213	-0.0684881	0.98898
CL10278Contig1	#N/A	monovalent cation:proton antiporter, putative [Ricinus communis]<>monovalent cation:proton antiporter, putative [Ricinus communis]		165.513	160.058	170.968	0.0951379	0.834334	167.398	163.796	170.999	0.0620857	1
CL10279Contig1	#N/A	conserved hypothetical protein [Ricinus communis]<>conserved hypothetical protein [Ricinus communis]		125.869	113.429	138.309	0.286106	0.532865	124.458	110.599	138.318	0.322655	0.916597
CL1027Contig1	GO:0019901 GO:0000079	hypothetical protein JCGZ_21930 [Jatropha curcas]		695.082	782.236	607.929	-0.363703	0.357402	617.757	626.945	608.57	-0.0429148	0.986197
CL1027Contig2	GO:0019901 GO:0000079	hypothetical protein JCGZ_21930 [Jatropha curcas]		11.6772	13.9338	9.42068	-0.564686	0.688305	filtre	filtre	filtre	filtre	filtre
CL1027Contig3	GO:0019901 GO:0000079	cyclin-dependent protein kinase, putative [Ricinus communis]<>cyclin-dependent protein kinase, putative [Ricinus communis]		NoExp	NoExp	NoExp	NoExp	NoExp	NoExp	NoExp	NoExp	NoExp	NoExp
CL1027Contig4	GO:0019901 GO:0000079	hypothetical protein JCGZ_21930 [Jatropha curcas]		filtre	filtre	filtre	filtre	filtre	filtre	filtre	filtre	filtre	filtre
CL1027Contig5	GO:0019901 GO:0000079	cyclin-dependent protein kinase, putative [Ricinus communis]<>cyclin-dependent protein kinase, putative [Ricinus communis]		16.3506	13.1848	19.5163	0.565802	0.590695	20.2336	20.9335	19.5337	-0.0998454	0.992733
CL1027Contig6	#N/A	hypothetical protein JCGZ_21930 [Jatropha curcas]		49.441	30.7049	68.1771	1.15082	0.0221422	71.7324	75.2449	68.2199	-0.141401	0.973425
CL1027Contig7	#N/A	cyclin-dependent protein kinase, putative [Ricinus communis]<>cyclin-dependent protein kinase, putative [Ricinus communis]		199.253	126.259	272.246	1.10853	0.000202588	263.94	255.462	272.419	0.0927187	0.995577
CL1027Contig8	GO:0019901 GO:0000079	hypothetical protein JCGZ_21930 [Jatropha curcas]		filtre	filtre	filtre	filtre	filtre	filtre	filtre	filtre	filtre	filtre
CL10280Contig1	GO:0006470 GO:0003824 GO:0004722	hypothetical protein JCGZ_26194 [Jatropha curcas]		23.3491	16.6742	30.024	0.848498	0.365854	47.7078	65.4033	30.0124	-1.12381	0.693195
CL10281Contig1	GO:0005992 GO:0003824	Haloacid dehalogenase-like hydrolase superfamily protein isoform 5 [Theobroma cacao]<>Haloacid dehalogenase-like hydrolase superfamily protein isoform 5 [Theobroma cacao]		1522.17	1476.9	1567.44	0.0858408	0.851131	1473.46	1378.81	1568.12	0.185617	0.94453
CL10281Contig2	#N/A	Haloacid dehalogenase-like hydrolase superfamily protein isoform 5 [Theobroma cacao]<>Haloacid dehalogenase-like hydrolase superfamily protein isoform 5 [Theobroma cacao]		1198.71	1149.89	1247.53	0.117581	0.779218	1036.61	824.793	1248.43	0.598009	0.601865
CL10282Contig1	#N/A	heat-shock protein, putative [Ricinus communis]<>heat-shock protein, putative [Ricinus communis]		NoExp	NoExp	NoExp	NoExp	NoExp	filtre	filtre	filtre	filtre	filtre
CL10283Contig1	GO:0006353 GO:0003723 GO:0006355	hypothetical protein JCGZ_21521 [Jatropha curcas]		122.95	111.672	134.227	0.265411	0.602563	128.863	123.47	134.257	0.12084	0.991874
CL10283Contig2	#N/A	hypothetical protein JCGZ_21521 [Jatropha curcas]		17.9803	12.0528	23.9078	0.98811	0.237685	20.9159	17.9035	23.9284	0.418478	0.932244
CL10283Contig3	#N/A	pteridine reductase [Xylella fastidiosa PLS229]		filtre	filtre	filtre	filtre	filtre	filtre	filtre	filtre	filtre	filtre
CL10284Contig1	#N/A	PREDICTED: calcineurin B-like protein 4 [Pyrus x bretschneideri]<>PREDICTED: calcineurin B-like protein 4 [Pyrus x bretschneideri]<>PREDICTED: calcineurin B-like protein 4 [Pyrus x bretschneideri]		NoExp	NoExp	NoExp	NoExp	NoExp	filtre	filtre	filtre	filtre	filtre
CL10284Contig2	#N/A	PREDICTED: calcineurin B-like protein 4 isoform X1 [Pyrus x bretschneideri]<>PREDICTED: calcineurin B-like protein 4 isoform X1 [Pyrus x bretschneideri]		NoExp	NoExp	NoExp	NoExp	NoExp	NoExp	NoExp	NoExp	NoExp	NoExp
CL10284Contig3	GO:0005509	calcineurin B, putative [Ricinus communis]<>calcineurin B, putative [Ricinus communis]		filtre	filtre	filtre	filtre	filtre	filtre	filtre	filtre	filtre	filtre
CL10285Contig1	GO:0016853 GO:0009507	PREDICTED: allene oxide cyclase 3, chloroplastic-like [Populus euphratica]		198.359	45.6497	351.068	2.94307	3.7169e-10	278.244	205.875	350.612	0.768105	0.470569
CL10286Contig1	#N/A	hypothetical protein JCGZ_10193 [Jatropha curcas]		NoExp	NoExp	NoExp	NoExp	NoExp	NoExp	NoExp	NoExp	NoExp	NoExp
CL10287Contig1	#N/A	hypothetical protein JCGZ_22742 [Jatropha curcas]		69.2219	69.2973	69.1466	-0.00314135	0.996079	75.6814	82.1363	69.2266	-0.246693	0.932244
CL10288Contig1	#N/A	hypothetical protein JCGZ_18781 [Jatropha curcas]		NoExp	NoExp	NoExp	NoExp	NoExp	filtre	filtre	filtre	filtre	filtre
CL10288Contig2	#N/A	hypothetical protein JCGZ_18781 [Jatropha curcas]		82.9252	93.1328	72.7176	-0.356985	0.566491	62.2372	51.7566	72.7178	0.490566	0.872969
CL10289Contig1	#N/A	conserved hypothetical protein [Ricinus communis]<>conserved hypothetical protein [Ricinus communis]		filtre	filtre	filtre	filtre	filtre	filtre	filtre	filtre	filtre	filtre
CL10289Contig2	#N/A	conserved hypothetical protein [Ricinus communis]<>conserved hypothetical protein [Ricinus communis]		123.722	208.273	39.1704	-2.41064	8.89488e-10	45.9514	52.7246	39.1782	-0.428424	0.864768
CL1028Contig1	#N/A	hypothetical protein M407DRAFT_22113 [Tulasnella calospora MUT 4182]		NoExp	NoExp	NoExp	NoExp	NoExp	NoExp	NoExp	NoExp	NoExp	NoExp
CL1028Contig10	GO:0007165 GO:0004871	PREDICTED: protein TWIN LOV 1 [Prunus mume]<>PREDICTED: protein TWIN LOV 1 [Prunus mume]		filtre	filtre	filtre	filtre	filtre	filtre	filtre	filtre	filtre	filtre
CL1028Contig2	#N/A	hypothetical protein CICLE_v100317522mg, partial [Citrus clementina]<>hypothetical protein CICLE_v100317522mg, partial [Citrus clementina]		filtre	filtre	filtre	filtre	filtre	filtre	filtre	filtre	filtre	filtre
CL1028Contig3	#N/A	hypothetical protein JCGZ_21702 [Jatropha curcas]		filtre	filtre	filtre	filtre	filtre	filtre	filtre	filtre	filtre	filtre
CL1028Contig4	GO:0007165 GO:0004871	hypothetical protein JCGZ_21702 [Jatropha curcas]		235.182	246.791	223.573	-0.142541	0.808657	227.825	231.962	223.687	-0.0524083	0.991754
CL1028Contig5	GO:0007165 GO:0004871	hypothetical protein JCGZ_21702 [Jatropha curcas]		filtre	filtre	filtre	filtre	filtre	filtre	filtre	filtre	filtre	filtre
CL1028Contig6	#N/A	hypothetical protein JCGZ_21702 [Jatropha curcas]		filtre	filtre	filtre	filtre	filtre	filtre	filtre	filtre	filtre	filtre
CL1028Contig7	GO:0000155 GO:0000160 GO:0007165 GO:0004871	hypothetical protein JCGZ_21702 [Jatropha curcas]		140.87	179.096	102.643	-0.803099	0.0328536	113.147	123.618	102.677	-0.267775	0.910069
CL1028Contig8	GO:0008152 GO:0016491	tropinone reductase, putative [Ricinus communis]<>tropinone reductase, putative [Ricinus communis]		446.771	249.309	644.233	1.36965	1.40495e-06	564.6	484.493	644.706	0.412166	0.75395
CL1028Contig9	GO:0007165 GO:0004871	hypothetical protein JCGZ_21702 [Jatropha curcas]		222.955	184.551	261.358	0.502011	0.13756	303.984	346.557	261.411	-0.406776	0.729559
CL10290Contig1	GO:0009055 GO:0020037 GO:0016705 GO:0005506 GO:0055114	PREDICTED: cytochrome P450 89A2-like [Populus euphratica]		filtre	filtre	filtre	filtre	filtre	filtre	filtre	filtre	filtre	filtre
CL10290Contig2	GO:0009055 GO:0020037 GO:0016705 GO:0005506 GO:0004497 GO:0055114	hypothetical protein POPTR_0005s08140g [Populus trichocarpa]<>hypothetical protein POPTR_0005s08140g [Populus trichocarpa]		filtre	filtre	filtre	filtre	filtre	filtre	filtre	filtre	filtre	filtre
CL10291Contig1	#N/A	PREDICTED: uncharacterized protein LOC105128288 [Populus euphratica]		filtre	filtre	filtre	filtre	filtre	filtre	filtre	filtre	filtre	filtre
CL10292Contig1	#N/A	hypothetical protein RCOM_1312210 [Ricinus communis]<>hypothetical protein RCOM_1312210 [Ricinus communis]		NoExp	NoExp	NoExp	NoExp	NoExp	NoExp	NoExp	NoExp	NoExp	NoExp
CL10293Contig1	#N/A	stage II sporulation protein P [Bacillus megaterium]<>stage II sporulation protein P [Bacillus megaterium DSM 319]		124.439	145.616	103.262	-0.495859	0.282411	293.457	483.601	103.312	-2.2268	2.26265e-08
CL10294Contig1	#N/A	BnaC08g00940D [Brassica napus]		filtre	filtre	filtre	filtre	filtre	filtre	filtre	filtre	filtre	filtre
CL10294Contig2	#N/A	PREDICTED: chromosome transmission fidelity protein 18 homolog [Populus euphratica]		filtre	filtre	filtre	filtre	filtre	filtre	filtre	filtre	filtre	filtre
CL10295Contig1	GO:0005840 GO:0003723 GO:0006412 GO:0005622 GO:0003735 GO:0015935	putative 40s ribosomal protein s2 [Erysiphe necator]		NoExp	NoExp	NoExp	NoExp	NoExp	NoExp	NoExp	NoExp	NoExp	NoExp
CL10296Contig1	#N/A	hypothetical protein JCGZ_16863 [Jatropha curcas]		93.6971	21.0927	166.302	2.97898	3.3467e-11	127.958	89.2341	166.681	0.901426	0.331441
CL10296Contig2	#N/A	leucine-rich repeat containing protein, putative [Ricinus communis]<>leucine-rich repeat containing protein, putative [Ricinus communis]		166.584	100.216	232.951	1.21691	0.0162342	174.539	115.49	233.587	1.0162	0.156859
CL10297Contig1	#N/A	catalytic, putative [Ricinus communis]<>catalytic, putative [Ricinus communis]		filtre	filtre	filtre	filtre	filtre	filtre	filtre	filtre	filtre	filtre
CL10297Contig2	#N/A	catalytic, putative [Ricinus communis]<>catalytic, putative [Ricinus communis]		NoExp	NoExp	NoExp	NoExp	NoExp	NoExp	NoExp	NoExp	NoExp	NoExp
CL10298Contig1	#N/A	hypothetical protein JCGZ_00593 [Jatropha curcas]		1587.58	1524.75	1650.41	0.114254	0.826286	1850.7	2052.83	1648.56	-0.316406	0.81974
CL10299Contig1	#N/A	putative polyprotein [Oryza sativa Japonica Group]<>retrotransposon protein, putative, Ty1-copia subclass [Oryza sativa Japonica Group]		NoExp	NoExp	NoExp	NoExp	NoExp	NoExp	NoExp	NoExp	NoExp	NoExp
CL1029Contig1	#N/A	transcription regulator, putative [Ricinus communis]<>transcription regulator, putative [Ricinus communis]		29.0245	26.1735	31.8755	0.284337	0.870039	24.7957	17.8013	31.7902	0.836604	0.8836
CL1029Contig2	#N/A	transcription regulator, putative [Ricinus communis]<>transcription regulator, putative [Ricinus communis]		1426.08	941.672	1910.49	1.02064	0.000335673	2066.88	2223.58	1910.18	-0.219171	0.883435
CL1029Contig3	#N/A	hypothetical protein JCGZ_02597 [Jatropha curcas]		179.568	226.986	132.151	-0.780421	0.0277265	151.73	171.327	132.133	-0.374766	0.825858
CL1029Contig4	#N/A	hypothetical protein JCGZ_02597 [Jatropha curcas]		744.252	882.846	605.658	-0.543657	0.0841601	777.633	949.601	605.665	-0.648802	0.210382
CL102Contig1	#N/A	hypothetical protein JCGZ_21502 [Jatropha curcas]		115.707	125.969	105.444	-0.256597	0.690892	123.862	142.298	105.426	-0.432685	0.81982
CL102Contig2	#N/A	60S ribosomal protein L38, putative [Ricinus communis]<>60S ribosomal protein L38, putative [Ricinus communis]		NoExp	NoExp	NoExp	NoExp	NoExp	NoExp	NoExp	NoExp	NoExp	NoExp
CL102Contig3	GO:0005840 GO:0006412 GO:0005622 GO:0003735	PREDICTED: 60S ribosomal protein L38-like [Brassica rapa]		filtre	filtre	filtre	filtre	filtre	filtre	filtre	filtre	filtre	filtre
CL102Contig4	GO:0005840 GO:0006412 GO:0005622 GO:0003735	PREDICTED: 60S ribosomal protein L38 [Tarenaya hassleriana]		1979.8	1358.88	2600.73	0.936497	0.00105495	2480	2357.82	2602.18	0.142265	0.969599
CL102Contig5	#N/A	conserved hypothetical protein [Ricinus communis]<>conserved hypothetical protein [Ricinus communis]		317.526	329.077	305.975	-0.10501	0.871519	377.743	449.324	306.162	-0.55346	0.45567
CL102Contig6	#N/A	hypothetical protein JCGZ_21502 [Jatropha curcas]		210.812	210.354	211.27	0.00626617	0.992744	230.615	249.948	211.282	-0.242458	0.902436
CL102Contig7	GO:0005840 GO:0006412 GO:0005622 GO:0003735	unnamed protein product [Vitis vinifera]		1492.05	840.502	2143.6	1.35072	1.00823e-06	1947.67	1749.42	2145.91	0.294716	0.888327
CL102Contig8	GO:0005840 GO:0006412 GO:0005622 GO:0003735	PREDICTED: 60S ribosomal protein L38 [Tarenaya hassleriana]		filtre	filtre	filtre	filtre	filtre	filtre	filtre	filtre	filtre	filtre
CL10300Contig1	#N/A	hypothetical protein JCGZ_18755 [Jatropha curcas]		filtre	filtre	filtre	filtre	filtre	filtre	filtre	filtre	filtre	filtre
CL10300Contig2	#N/A	hypothetical protein JCGZ_18755 [Jatropha curcas]		41.5681	34.5865	48.5498	0.489256	0.512776	45.9274	43.3195	48.5353	0.164018	0.991767
CL10301Contig1	#N/A	PREDICTED: vacuolar amino acid transporter 1-like [Glycine max]		221.93	318.186	125.673	-1.3402	0.00173118	88.4608	51.2375	125.684	1.29453	0.301504
CL10302Contig1	#N/A	PREDICTED: uncharacterized protein LOC105049010 [Elaeis guineensis]		filtre	filtre	filtre	filtre	filtre	filtre	filtre	filtre	filtre	filtre
CL10303Contig1	#N/A	hypothetical protein JCGZ_08810 [Jatropha curcas]		filtre	filtre	filtre	filtre	filtre	filtre	filtre	filtre	filtre	filtre
CL10303Contig2	GO:0008152 GO:0016491	hypothetical protein JCGZ_08810 [Jatropha curcas]		23.5246	39.3812	7.66803	-2.36058	0.00137218	20.4298	33.1864	7.67321	-2.11269	0.0068713
CL10304Contig1	#N/A	hypothetical protein VITISV_010420 [Vitis vinifera]		28.0832	32.5974	23.5691	-0.467861	0.748654	filtre	filtre	filtre	filtre	filtre
CL10304Contig2	#N/A	putative retroelement pol polyprotein [Arabidopsis thaliana]		NoExp	NoExp	NoExp	NoExp	NoExp	NoExp	NoExp	NoExp	NoExp	NoExp
CL10304Contig3	#N/A	PREDICTED: uncharacterized protein LOC104594726 [Nelumbo nucifera]		NoExp	NoExp	NoExp	NoExp	NoExp	NoExp	NoExp	NoExp	NoExp	NoExp
CL10305Contig1	#N/A	unnamed protein product [Vitis vinifera]		300.126	196.672	403.579	1.03706	0.000143298	364.338	324.708	403.969	0.315104	0.876765
CL10306Contig1	#N/A	hypothetical protein JCGZ_18370 [Jatropha curcas]		filtre	filtre	filtre	filtre	filtre	filtre	filtre	filtre	filtre	filtre
CL10307Contig1	#N/A	hypothetical protein POPTR_0008s19190g [Populus trichocarpa]<>hypothetical protein POPTR_0008s19190g [Populus trichocarpa]		filtre	filtre	filtre	filtre	filtre	filtre	filtre	filtre	filtre	filtre
CL10308Contig1	GO:0005515	2-deoxyglucose-6-phosphate phosphatase, putative [Ricinus communis]<>2-deoxyglucose-6-phosphate phosphatase, putative [Ricinus communis]		NoExp	NoExp	NoExp	NoExp	NoExp	NoExp	NoExp	NoExp	NoExp	NoExp
CL10309Contig1	#N/A	MULTISPECIES: diguanylate phosphodiesterase [Pseudoalteromonas]		filtre	filtre	filtre	filtre	filtre	filtre	filtre	filtre	filtre	filtre
CL10309Contig2	#N/A	#N/A		NoExp	NoExp	NoExp	NoExp	NoExp	NoExp	NoExp	NoExp	NoExp	NoExp
CL10309Contig3	#N/A	PREDICTED: ADIPOR-like receptor CG5315-like [Cicer arietinum]		filtre	filtre	filtre	filtre	filtre	filtre	filtre	filtre	filtre	filtre
CL10309Contig4	#N/A	#N/A		NoExp	NoExp	NoExp	NoExp	NoExp	NoExp	NoExp	NoExp	NoExp	NoExp
CL1030Contig1	#N/A	hypothetical protein JCGZ_05637 [Jatropha curcas]		80.5	84.4372	76.5628	-0.141234	0.879936	61.9551	47.214	76.6962	0.699941	0.700081
CL1030Contig2	#N/A	conserved hypothetical protein [Ricinus communis]<>conserved hypothetical protein [Ricinus communis]		144.057	161.977	126.137	-0.360801	0.423067	122.534	118.846	126.221	0.0868532	1
CL1030Contig3	#N/A	conserved hypothetical protein [Ricinus communis]<>conserved hypothetical protein [Ricinus communis]		filtre	filtre	filtre	filtre	filtre	filtre	filtre	filtre	filtre	filtre
CL1030Contig4	#N/A	E3 UFM1-protein ligase 1 isoform 1 [Theobroma cacao]<>E3 UFM1-protein ligase 1 isoform 1 [Theobroma cacao]<>E3 UFM1-protein ligase 1 isoform 1 [Theobroma cacao]<>E3 UFM1-protein ligase 1 isoform 1 [Theobroma cacao]		filtre	filtre	filtre	filtre	filtre	filtre	filtre	filtre	filtre	filtre
CL1030Contig5	#N/A	#N/A		NoExp	NoExp	NoExp	NoExp	NoExp	NoExp	NoExp	NoExp	NoExp	NoExp
CL1030Contig6	#N/A	#N/A		filtre	filtre	filtre	filtre	filtre	filtre	filtre	filtre	filtre	filtre
CL1030Contig7	#N/A	conserved hypothetical protein [Ricinus communis]<>conserved hypothetical protein [Ricinus communis]		85.4176	86.5961	84.239	-0.0398148	0.992253	77.4375	70.6297	84.2452	0.254319	0.951428
CL1030Contig8	#N/A	conserved hypothetical protein [Ricinus communis]<>conserved hypothetical protein [Ricinus communis]		NoExp	NoExp	NoExp	NoExp	NoExp	NoExp	NoExp	NoExp	NoExp	NoExp
CL1030Contig9	#N/A	conserved hypothetical protein [Ricinus communis]<>conserved hypothetical protein [Ricinus communis]		filtre	filtre	filtre	filtre	filtre	filtre	filtre	filtre	filtre	filtre
CL10310Contig1	GO:0003677 GO:0006355 GO:0016987 GO:0003700 GO:0006352	hypothetical protein JCGZ_16865 [Jatropha curcas]		filtre	filtre	filtre	filtre	filtre	filtre	filtre	filtre	filtre	filtre
CL10311Contig1	#N/A	hCG1813013 [Homo sapiens]		272.084	466.787	77.3807	-2.59272	7.89865e-17	126.842	176.302	77.3812	-1.188	0.141641
CL10311Contig2	#N/A	#N/A		408.695	639.347	178.043	-1.84438	1.90919e-07	258.806	339.75	177.862	-0.933718	0.204148
CL10312Contig1	#N/A	type I inositol polyphosphate 5-phosphatase, putative [Ricinus communis]<>type I inositol polyphosphate 5-phosphatase, putative [Ricinus communis]		filtre	filtre	filtre	filtre	filtre	filtre	filtre	filtre	filtre	filtre
CL10312Contig2	#N/A	type I inositol polyphosphate 5-phosphatase, putative [Ricinus communis]<>type I inositol polyphosphate 5-phosphatase, putative [Ricinus communis]		NoExp	NoExp	NoExp	NoExp	NoExp	NoExp	NoExp	NoExp	NoExp	NoExp
CL10312Contig3	#N/A	SJCHGC05954 protein [Schistosoma japonicum]		NoExp	NoExp	NoExp	NoExp	NoExp	NoExp	NoExp	NoExp	NoExp	NoExp
CL10313Contig1	#N/A	Ycf3, partial (chloroplast) [Hypericum fraseri]<>Ycf3, partial (chloroplast) [Hypericum perforatum]		filtre	filtre	filtre	filtre	filtre	filtre	filtre	filtre	filtre	filtre
CL10314Contig1	#N/A	hypothetical protein JCGZ_05153 [Jatropha curcas]		NoExp	NoExp	NoExp	NoExp	NoExp	NoExp	NoExp	NoExp	NoExp	NoExp
CL10314Contig2	#N/A	phytoene dehydrogenase, putative [Ricinus communis]<>phytoene dehydrogenase, putative [Ricinus communis]		filtre	filtre	filtre	filtre	filtre	filtre	filtre	filtre	filtre	filtre
CL10315Contig1	GO:0005515	conserved hypothetical protein [Ricinus communis]<>conserved hypothetical protein [Ricinus communis]		filtre	filtre	filtre	filtre	filtre	filtre	filtre	filtre	filtre	filtre
CL10315Contig2	#N/A	hypothetical protein JCGZ_07911 [Jatropha curcas]		NoExp	NoExp	NoExp	NoExp	NoExp	NoExp	NoExp	NoExp	NoExp	NoExp
CL10315Contig3	#N/A	conserved hypothetical protein [Ricinus communis]<>conserved hypothetical protein [Ricinus communis]		filtre	filtre	filtre	filtre	filtre	filtre	filtre	filtre	filtre	filtre
CL10316Contig1	#N/A	hypothetical protein JCGZ_05879 [Jatropha curcas]		filtre	filtre	filtre	filtre	filtre	filtre	filtre	filtre	filtre	filtre
CL10316Contig2	#N/A	hypothetical protein RCOM_1920320 [Ricinus communis]<>hypothetical protein RCOM_1920320 [Ricinus communis]		filtre	filtre	filtre	filtre	filtre	filtre	filtre	filtre	filtre	filtre
CL10317Contig1	GO:0006952 GO:0009607	Major allergen Pru ar, putative [Ricinus communis]<>Major allergen Pru ar, putative [Ricinus communis]		NoExp	NoExp	NoExp	NoExp	NoExp	NoExp	NoExp	NoExp	NoExp	NoExp
CL10318Contig1	#N/A	#N/A		354.377	292.4	416.353	0.509863	0.122513	476.548	536.73	416.365	-0.366347	0.770741
CL10318Contig2	#N/A	hypothetical protein [Actinobacillus pleuropneumoniae]<>hypothetical protein appser1_5500 [Actinobacillus pleuropneumoniae serovar 1 str. 4074]<>hypothetical protein appser11_5560 [Actinobacillus pleuropneumoniae serovar 11 str. 56153]		23.5001	27.4595	19.5407	-0.49082	0.631159	24.7167	29.9017	19.5317	-0.614415	0.811645
CL10319Contig1	#N/A	#N/A		122.798	119.968	125.628	0.0665168	0.900591	95.3633	64.8888	125.838	0.955524	0.493136
CL1031Contig1	#N/A	transcription elongation factor SPT4-2 [Arabidopsis thaliana]<>transcription elongation factor SPT4-2 [Arabidopsis thaliana]		166.233	182.662	149.804	-0.286105	0.549628	138.688	127.593	149.784	0.231333	0.951898
CL1031Contig2	#N/A	#N/A		filtre	filtre	filtre	filtre	filtre	filtre	filtre	filtre	filtre	filtre
CL1031Contig3	#N/A	PREDICTED: transcription elongation factor SPT4 homolog 2-like isoform X2 [Populus euphratica]		filtre	filtre	filtre	filtre	filtre	filtre	filtre	filtre	filtre	filtre
CL1031Contig4	GO:0032786 GO:0005634 GO:0006355 GO:0008270	hypothetical protein CICLE_v10017231mg [Citrus clementina]<>hypothetical protein CICLE_v10017231mg [Citrus clementina]<>PREDICTED: transcription elongation factor SPT4 homolog 2-like [Citrus sinensis]<>hypothetical protein CICLE_v10017231mg [Citrus clementina]<>hypothetical protein CICLE_v10017231mg [Citrus clementina]<>hypothetical protein CISIN_1g046522mg [Citrus sinensis]		509.103	612.075	406.132	-0.591758	0.0766557	533.41	660.822	405.998	-0.70279	0.150361
CL1031Contig5	GO:0032786 GO:0005634 GO:0006355 GO:0008270	hypothetical protein CICLE_v10017231mg [Citrus clementina]<>hypothetical protein CICLE_v10017231mg [Citrus clementina]<>PREDICTED: transcription elongation factor SPT4 homolog 2-like [Citrus sinensis]<>hypothetical protein CICLE_v10017231mg [Citrus clementina]<>hypothetical protein CICLE_v10017231mg [Citrus clementina]<>hypothetical protein CISIN_1g046522mg [Citrus sinensis]		1382.69	1579.19	1186.19	-0.412849	0.254434	1302.79	1420.05	1185.52	-0.260426	0.848609
CL1031Contig6	#N/A	hypothetical protein JCGZ_06535 [Jatropha curcas]		filtre	filtre	filtre	filtre	filtre	filtre	filtre	filtre	filtre	filtre
CL10320Contig1	#N/A	putative telomere and ribosome associated protein elicitor protein [Erysiphe necator]		NoExp	NoExp	NoExp	NoExp	NoExp	NoExp	NoExp	NoExp	NoExp	NoExp
CL10321Contig1	GO:0006396 GO:0004526 GO:0001682	hypothetical protein RCOM_1346560 [Ricinus communis]<>hypothetical protein RCOM_1346560 [Ricinus communis]		182.418	140.831	224.005	0.669566	0.0512022	185.908	147.683	224.133	0.601851	0.673085
CL10322Contig1	#N/A	probable DNA topoisomerase II [Ustilago hordei]		567.92	473.235	662.604	0.48559	0.105856	856.101	1049.59	662.616	-0.663576	0.188898
CL10322Contig2	GO:0005524	DNA topoisomerase II, putative [Ricinus communis]<>DNA topoisomerase II, putative [Ricinus communis]		filtre	filtre	filtre	filtre	filtre	filtre	filtre	filtre	filtre	filtre
CL10323Contig1	GO:0005515 GO:0003676	eukaryotic translation initiation factor 2c, putative [Ricinus communis]<>eukaryotic translation initiation factor 2c, putative [Ricinus communis]		40.8963	44.4779	37.3147	-0.253345	0.77371	39.9066	42.4684	37.3448	-0.185483	0.961721
CL10324Contig1	#N/A	ABI3 [Populus trichocarpa]		filtre	filtre	filtre	filtre	filtre	filtre	filtre	filtre	filtre	filtre
CL10324Contig2	#N/A	hypothetical protein JCGZ_17582 [Jatropha curcas]		filtre	filtre	filtre	filtre	filtre	NoExp	NoExp	NoExp	NoExp	NoExp
CL10325Contig1	GO:0043531	Disease resistance protein RPP13, putative [Ricinus communis]<>Disease resistance protein RPP13, putative [Ricinus communis]		76.8582	82.4525	71.264	-0.210391	0.784299	78.6467	85.9972	71.2961	-0.270465	0.918471
CL10326Contig1	GO:0005840 GO:0006412 GO:0003735	30S ribosomal protein S19, putative [Ricinus communis]<>30S ribosomal protein S19, putative [Ricinus communis]		NoExp	NoExp	NoExp	NoExp	NoExp	NoExp	NoExp	NoExp	NoExp	NoExp
CL10327Contig1	#N/A	PREDICTED: uncharacterized protein LOC104106381 [Nicotiana tomentosiformis]		32.5082	3.14515	61.8713	4.29807	7.03392e-10	49.8359	37.7593	61.9125	0.713399	0.724974
CL10327Contig2	#N/A	conserved hypothetical protein [Ricinus communis]<>conserved hypothetical protein [Ricinus communis]		NoExp	NoExp	NoExp	NoExp	NoExp	NoExp	NoExp	NoExp	NoExp	NoExp
CL10328Contig1	GO:0008152 GO:0016491	putative short-chain dehydrogenase reductase [Erysiphe necator]		NoExp	NoExp	NoExp	NoExp	NoExp	NoExp	NoExp	NoExp	NoExp	NoExp
CL10329Contig1	#N/A	PREDICTED: uncharacterized protein LOC100257802 [Vitis vinifera]		filtre	filtre	filtre	filtre	filtre	filtre	filtre	filtre	filtre	filtre
CL10329Contig2	#N/A	hypothetical protein VITISV_032735 [Vitis vinifera]		NoExp	NoExp	NoExp	NoExp	NoExp	NoExp	NoExp	NoExp	NoExp	NoExp
CL1032Contig1	#N/A	conserved hypothetical protein [Ricinus communis]<>conserved hypothetical protein [Ricinus communis]		filtre	filtre	filtre	filtre	filtre	filtre	filtre	filtre	filtre	filtre
CL1032Contig10	#N/A	PREDICTED: GDP-L-galactose phosphorylase 1-like [Citrus sinensis]<>hypothetical protein CISIN_1g018301mg [Citrus sinensis]<>hypothetical protein CISIN_1g018301mg [Citrus sinensis]<>hypothetical protein CISIN_1g018301mg [Citrus sinensis]<>hypothetical protein CISIN_1g018301mg [Citrus sinensis]		51.1508	40.0139	62.2877	0.638446	0.266397	77.5381	92.7146	62.3615	-0.57214	0.745255
CL1032Contig11	#N/A	hypothetical protein AMTR_s00155p00050480 [Amborella trichopoda]<>hypothetical protein AMTR_s00155p00050480 [Amborella trichopoda]		filtre	filtre	filtre	filtre	filtre	filtre	filtre	filtre	filtre	filtre
CL1032Contig12	#N/A	conserved hypothetical protein [Ricinus communis]<>conserved hypothetical protein [Ricinus communis]		filtre	filtre	filtre	filtre	filtre	filtre	filtre	filtre	filtre	filtre
CL1032Contig13	#N/A	unnamed protein product [Vitis vinifera]		204.192	137.495	270.89	0.978336	0.00231868	217.065	162.884	271.245	0.735749	0.456184
CL1032Contig2	#N/A	PREDICTED: GDP-L-galactose phosphorylase 1-like isoform X2 [Vitis vinifera]		2142	1633.64	2650.36	0.698101	0.0197027	2615.14	2580.76	2649.51	0.0379269	1
CL1032Contig3	#N/A	Mannose-1-phosphate guanylyltransferase, putative isoform 4 [Theobroma cacao]<>Mannose-1-phosphate guanylyltransferase, putative isoform 4 [Theobroma cacao]		52.4037	37.3714	67.436	0.851585	0.0981556	55.1596	42.8475	67.4717	0.655072	0.740341
CL1032Contig4	#N/A	conserved hypothetical protein [Ricinus communis]<>conserved hypothetical protein [Ricinus communis]		filtre	filtre	filtre	filtre	filtre	filtre	filtre	filtre	filtre	filtre
CL1032Contig5	#N/A	conserved hypothetical protein [Ricinus communis]<>conserved hypothetical protein [Ricinus communis]		347.159	262.473	431.845	0.718343	0.0116949	349.081	266.278	431.884	0.697711	0.307754
CL1032Contig6	#N/A	unnamed protein product [Vitis vinifera]		105.205	80.1828	130.228	0.69967	0.0793898	99.6931	69.0219	130.364	0.917421	0.417165
CL1032Contig7	#N/A	conserved hypothetical protein [Ricinus communis]<>conserved hypothetical protein [Ricinus communis]		filtre	filtre	filtre	filtre	filtre	filtre	filtre	filtre	filtre	filtre
CL1032Contig8	#N/A	PREDICTED: GDP-L-galactose phosphorylase 2-like isoform X2 [Pyrus x bretschneideri]		filtre	filtre	filtre	filtre	filtre	filtre	filtre	filtre	filtre	filtre
CL1032Contig9	#N/A	PREDICTED: GDP-L-galactose phosphorylase 1-like isoform X2 [Vitis vinifera]		648.629	508.103	789.156	0.635189	0.0570559	816.967	845.12	788.813	-0.0994719	0.963185
CL10330Contig1	#N/A	hypothetical protein JCGZ_17578 [Jatropha curcas]		70.0214	70.9502	69.0925	-0.0382773	1	67.5096	65.8969	69.1222	0.0689373	1
CL10331Contig1	#N/A	auxin-responsive family protein [Populus trichocarpa]<>auxin-responsive family protein [Populus trichocarpa]		14.5622	1.88777	27.2366	3.85079	0.000326361	22.7506	18.1508	27.3504	0.59153	0.902973
CL10332Contig1	GO:0008270 GO:0005622	protein with unknown function [Ricinus communis]<>protein with unknown function [Ricinus communis]		filtre	filtre	filtre	filtre	filtre	filtre	filtre	filtre	filtre	filtre
CL10333Contig1	#N/A	hypothetical protein JCGZ_07029 [Jatropha curcas]		205.065	200.299	209.831	0.0670765	0.862181	178.897	147.855	209.938	0.505778	0.808451
CL10334Contig1	#N/A	hypothetical protein JCGZ_15604 [Jatropha curcas]		filtre	filtre	filtre	filtre	filtre	filtre	filtre	filtre	filtre	filtre
CL10335Contig1	GO:0055114 GO:0018580	putative 2-nitropropane dioxygenase [Erysiphe necator]		NoExp	NoExp	NoExp	NoExp	NoExp	NoExp	NoExp	NoExp	NoExp	NoExp
CL10335Contig2	GO:0055114 GO:0018580	putative 2-nitropropane dioxygenase [Erysiphe necator]		NoExp	NoExp	NoExp	NoExp	NoExp	NoExp	NoExp	NoExp	NoExp	NoExp
CL10336Contig1	#N/A	hypothetical protein JCGZ_15085 [Jatropha curcas]		filtre	filtre	filtre	filtre	filtre	filtre	filtre	filtre	filtre	filtre
CL10337Contig1	#N/A	hypothetical protein JCGZ_10969 [Jatropha curcas]		335.91	292.237	379.583	0.377277	0.232893	317.471	255.138	379.803	0.573974	0.746879
CL10338Contig1	#N/A	hypothetical protein JCGZ_02621 [Jatropha curcas]		29.2134	32.978	25.4488	-0.373908	0.731616	22.9253	20.3975	25.4531	0.319448	0.951428
CL10338Contig2	#N/A	hypothetical protein JCGZ_02621 [Jatropha curcas]		56.9579	63.2578	50.6581	-0.320451	0.664452	52.7173	54.7585	50.6761	-0.111775	0.981474
CL10339Contig1	GO:0005515	hypothetical protein JCGZ_07665 [Jatropha curcas]		filtre	filtre	filtre	filtre	filtre	filtre	filtre	filtre	filtre	filtre
CL1033Contig1	GO:0005515	hypothetical protein JCGZ_19273 [Jatropha curcas]		407.761	465.742	349.779	-0.413087	0.240678	382.832	415.51	350.154	-0.246895	0.874584
CL1033Contig2	#N/A	#N/A		NoExp	NoExp	NoExp	NoExp	NoExp	NoExp	NoExp	NoExp	NoExp	NoExp
CL1033Contig3	GO:0005515	hypothetical protein JCGZ_19273 [Jatropha curcas]		704.914	718.812	691.016	-0.0568948	0.951896	684.861	678.262	691.46	0.027804	1
CL1033Contig4	GO:0005886	ankyrin repeat-containing protein, putative [Ricinus communis]<>ankyrin repeat-containing protein, putative [Ricinus communis]		71.1003	83.6198	58.5807	-0.51342	0.411783	50.6633	42.6061	58.7205	0.462806	0.903871
CL1033Contig5	#N/A	hypothetical protein JCGZ_19273 [Jatropha curcas]		filtre	filtre	filtre	filtre	filtre	filtre	filtre	filtre	filtre	filtre
CL1033Contig6	#N/A	#N/A		filtre	filtre	filtre	filtre	filtre	filtre	filtre	filtre	filtre	filtre
CL1033Contig7	#N/A	#N/A		filtre	filtre	filtre	filtre	filtre	filtre	filtre	filtre	filtre	filtre
CL10340Contig1	GO:0005840 GO:0005761 GO:0005622 GO:0006412 GO:0003735	PREDICTED: 39S ribosomal protein L47, mitochondrial-like isoform X1 [Populus euphratica]		578.158	263.513	892.803	1.76047	2.56884e-10	902.503	912.459	892.547	-0.0318325	0.992162
CL10341Contig1	#N/A	PREDICTED: LOW QUALITY PROTEIN: keratin, type I cuticular Ha2 [Physeter catodon]		179.132	164.964	193.3	0.228692	0.648045	214.22	235.151	193.289	-0.282828	0.883435
CL10341Contig2	#N/A	hypothetical protein JCGZ_24472 [Jatropha curcas]		199.465	179.835	219.095	0.284885	0.457906	203.319	187.57	219.068	0.223948	0.941184
CL10342Contig1	GO:0005524 GO:0000166 GO:0017111	hypothetical protein JCGZ_05260 [Jatropha curcas]		NoExp	NoExp	NoExp	NoExp	NoExp	NoExp	NoExp	NoExp	NoExp	NoExp
CL10343Contig1	#N/A	hypothetical protein JCGZ_06404 [Jatropha curcas]		filtre	filtre	filtre	filtre	filtre	filtre	filtre	filtre	filtre	filtre
CL10344Contig1	GO:0046872 GO:0030001	hypothetical protein EUGRSUZ_F01872 [Eucalyptus grandis]		filtre	filtre	filtre	filtre	filtre	filtre	filtre	filtre	filtre	filtre
CL10344Contig2	GO:0046872 GO:0030001	PREDICTED: inositol-pentakisphosphate 2-kinase-like [Populus euphratica]		97.642	87.8399	107.444	0.290637	0.553247	97.5706	87.5576	107.584	0.297153	0.933319
CL10345Contig1	#N/A	#N/A		64.4787	96.2711	32.6863	-1.55842	0.00363285	40.837	48.9102	32.7638	-0.578029	0.839726
CL10345Contig2	#N/A	pTS system fructose-specific EIIBC component [Clostridium sp. CAG:356]<>pTS system fructose-specific EIIBC component [Clostridium sp. CAG:356]		141.418	197.002	85.8335	-1.1986	0.00227729	132.467	178.915	86.0183	-1.05656	0.264552
CL10346Contig1	#N/A	hypothetical protein JCGZ_24239 [Jatropha curcas]		166.141	160.739	171.543	0.0938426	0.840068	161.154	150.727	171.582	0.186962	0.966031
CL10346Contig2	#N/A	hypothetical protein JCGZ_24239 [Jatropha curcas]		49.0789	50.5494	47.6083	-0.0864802	0.952988	47.3304	47.0375	47.6233	0.0178544	1
CL10347Contig1	GO:0003676 GO:0046983	PREDICTED: uncharacterized protein LOC103718196 [Phoenix dactylifera]		NoExp	NoExp	NoExp	NoExp	NoExp	NoExp	NoExp	NoExp	NoExp	NoExp
CL10348Contig1	#N/A	conserved hypothetical protein [Ricinus communis]<>conserved hypothetical protein [Ricinus communis]		NoExp	NoExp	NoExp	NoExp	NoExp	NoExp	NoExp	NoExp	NoExp	NoExp
CL10348Contig2	#N/A	conserved hypothetical protein [Ricinus communis]<>conserved hypothetical protein [Ricinus communis]		filtre	filtre	filtre	filtre	filtre	NoExp	NoExp	NoExp	NoExp	NoExp
CL10349Contig1	#N/A	#N/A		filtre	filtre	filtre	filtre	filtre	filtre	filtre	filtre	filtre	filtre
CL1034Contig1	#N/A	hypothetical protein JCGZ_11630 [Jatropha curcas]		filtre	filtre	filtre	filtre	filtre	filtre	filtre	filtre	filtre	filtre
CL1034Contig2	#N/A	membrane associated ring finger 1,8, putative [Ricinus communis]<>membrane associated ring finger 1,8, putative [Ricinus communis]		filtre	filtre	filtre	filtre	filtre	filtre	filtre	filtre	filtre	filtre
CL1034Contig3	GO:0008270	hypothetical protein JCGZ_11630 [Jatropha curcas]		298.298	203.423	393.173	0.950682	0.016234	379.727	366.82	392.633	0.0981111	0.993813
CL1034Contig4	GO:0008270	membrane associated ring finger 1,8, putative [Ricinus communis]<>membrane associated ring finger 1,8, putative [Ricinus communis]		282.746	262.429	303.064	0.207698	0.6031	323.031	342.913	303.149	-0.177816	0.927548
CL1034Contig5	#N/A	hypothetical protein JCGZ_11630 [Jatropha curcas]		34.9684	27.6885	42.2484	0.609607	0.36672	38.3554	34.4571	42.2538	0.294278	0.961721
CL1034Contig6	GO:0008270	membrane associated ring finger 1,8, putative [Ricinus communis]<>membrane associated ring finger 1,8, putative [Ricinus communis]		233.384	171.213	295.556	0.787633	0.0157588	245.872	196.021	295.724	0.593246	0.670632
CL10350Contig1	#N/A	#N/A		filtre	filtre	filtre	filtre	filtre	filtre	filtre	filtre	filtre	filtre
CL10350Contig2	#N/A	#N/A		filtre	filtre	filtre	filtre	filtre	filtre	filtre	filtre	filtre	filtre
CL10351Contig1	GO:0005506 GO:0006633 GO:0055114 GO:0016491	putative sterol delta -desaturase erg3 [Erysiphe necator]		NoExp	NoExp	NoExp	NoExp	NoExp	NoExp	NoExp	NoExp	NoExp	NoExp
CL10352Contig1	GO:0006355 GO:0043565 GO:0003700	WRKY transcription factor, putative [Ricinus communis]<>WRKY transcription factor, putative [Ricinus communis]		NoExp	NoExp	NoExp	NoExp	NoExp	NoExp	NoExp	NoExp	NoExp	NoExp
CL10352Contig2	#N/A	WRKY transcription factor 72, putative [Theobroma cacao]<>WRKY transcription factor 72, putative [Theobroma cacao]		filtre	filtre	filtre	filtre	filtre	NoExp	NoExp	NoExp	NoExp	NoExp
CL10353Contig1	#N/A	14 kDa proline-rich protein DC2.15 precursor, putative [Ricinus communis]<>14 kDa proline-rich protein DC2.15 precursor, putative [Ricinus communis]		NoExp	NoExp	NoExp	NoExp	NoExp	NoExp	NoExp	NoExp	NoExp	NoExp
CL10354Contig1	#N/A	hypothetical protein JCGZ_07738 [Jatropha curcas]		NoExp	NoExp	NoExp	NoExp	NoExp	NoExp	NoExp	NoExp	NoExp	NoExp
CL10355Contig1	GO:0016020 GO:0006810 GO:0005215	hypothetical protein JCGZ_24527 [Jatropha curcas]		NoExp	NoExp	NoExp	NoExp	NoExp	NoExp	NoExp	NoExp	NoExp	NoExp
CL10355Contig2	GO:0016020 GO:0006810 GO:0005215	Peptide transporter, putative [Ricinus communis]<>Peptide transporter, putative [Ricinus communis]		filtre	filtre	filtre	filtre	filtre	filtre	filtre	filtre	filtre	filtre
CL10356Contig1	GO:0005524 GO:0004672 GO:0006468 GO:0016772	ATP binding protein, putative [Ricinus communis]<>ATP binding protein, putative [Ricinus communis]		filtre	filtre	filtre	filtre	filtre	filtre	filtre	filtre	filtre	filtre
CL10356Contig2	GO:0004713 GO:0005524 GO:0004674 GO:0004672 GO:0006468 GO:0016772	ATP binding protein, putative [Ricinus communis]<>ATP binding protein, putative [Ricinus communis]		filtre	filtre	filtre	filtre	filtre	filtre	filtre	filtre	filtre	filtre
CL10357Contig1	GO:0016706 GO:0055114 GO:0016491	hypothetical protein JCGZ_15841 [Jatropha curcas]		filtre	filtre	filtre	filtre	filtre	filtre	filtre	filtre	filtre	filtre
CL10358Contig1	#N/A	hypothetical protein JCGZ_09070 [Jatropha curcas]		45.2687	51.2277	39.3096	-0.382042	0.632368	43.2098	47.0468	39.3728	-0.256899	0.94226
CL10359Contig1	GO:0004252 GO:0006508	Xylem serine proteinase 1 precursor, putative [Ricinus communis]<>Xylem serine proteinase 1 precursor, putative [Ricinus communis]		NoExp	NoExp	NoExp	NoExp	NoExp	NoExp	NoExp	NoExp	NoExp	NoExp
CL1035Contig1	#N/A	hypothetical protein POPTR_0001s00830g [Populus trichocarpa]<>hypothetical protein POPTR_0001s00830g [Populus trichocarpa]		filtre	filtre	filtre	filtre	filtre	filtre	filtre	filtre	filtre	filtre
CL1035Contig10	#N/A	PREDICTED: protein RFT1 homolog [Populus euphratica]<>PREDICTED: protein RFT1 homolog [Populus euphratica]		filtre	filtre	filtre	filtre	filtre	filtre	filtre	filtre	filtre	filtre
CL1035Contig11	GO:0005319 GO:0006869 GO:0016021	hypothetical protein JCGZ_26272 [Jatropha curcas]		375.128	377.685	372.572	-0.0196635	1	354.688	336.533	372.842	0.147815	0.971162
CL1035Contig12	GO:0005319 GO:0006869 GO:0016021	hypothetical protein JCGZ_26272 [Jatropha curcas]		17.2951	15.3234	19.2669	0.330389	0.758203	17.06	14.8489	19.2711	0.376085	0.94643
CL1035Contig13	GO:0009523 GO:0019898 GO:0005509 GO:0015979 GO:0009654	hypothetical protein CARUB_v10001602mg [Capsella rubella]<>hypothetical protein CARUB_v10001602mg [Capsella rubella]		filtre	filtre	filtre	filtre	filtre	filtre	filtre	filtre	filtre	filtre
CL1035Contig14	GO:0009523 GO:0019898 GO:0005509 GO:0015979 GO:0009654	PsbP domain-containing protein 5 [Morus notabilis]<>PsbP domain-containing protein 5 [Morus notabilis]		filtre	filtre	filtre	filtre	filtre	filtre	filtre	filtre	filtre	filtre
CL1035Contig15	GO:0005319 GO:0006869 GO:0016021	PREDICTED: protein RFT1 homolog [Populus euphratica]<>PREDICTED: protein RFT1 homolog [Populus euphratica]		filtre	filtre	filtre	filtre	filtre	filtre	filtre	filtre	filtre	filtre
CL1035Contig2	#N/A	conserved hypothetical protein [Ricinus communis]<>conserved hypothetical protein [Ricinus communis]		filtre	filtre	filtre	filtre	filtre	filtre	filtre	filtre	filtre	filtre
CL1035Contig3	#N/A	#N/A		filtre	filtre	filtre	filtre	filtre	filtre	filtre	filtre	filtre	filtre
CL1035Contig4	#N/A	PsbP domain-containing protein 5 [Morus notabilis]<>PsbP domain-containing protein 5 [Morus notabilis]		26.4918	32.9518	20.0318	-0.718066	0.422334	20.5161	20.9949	20.0372	-0.0673612	0.999863
CL1035Contig5	GO:0009523 GO:0019898 GO:0005509 GO:0015979 GO:0009654	hypothetical protein JCGZ_13205 [Jatropha curcas]		filtre	filtre	filtre	filtre	filtre	filtre	filtre	filtre	filtre	filtre
CL1035Contig6	GO:0005319 GO:0006869 GO:0016021	hypothetical protein JCGZ_26272 [Jatropha curcas]		NoExp	NoExp	NoExp	NoExp	NoExp	NoExp	NoExp	NoExp	NoExp	NoExp
CL1035Contig7	GO:0005319 GO:0006869 GO:0016021	PREDICTED: protein RFT1 homolog [Populus euphratica]<>PREDICTED: protein RFT1 homolog [Populus euphratica]		filtre	filtre	filtre	filtre	filtre	filtre	filtre	filtre	filtre	filtre
CL1035Contig8	#N/A	Oligosaccharide translocation protein rft1, putative [Ricinus communis]<>Oligosaccharide translocation protein rft1, putative [Ricinus communis]		filtre	filtre	filtre	filtre	filtre	filtre	filtre	filtre	filtre	filtre
CL1035Contig9	#N/A	conserved hypothetical protein [Ricinus communis]<>conserved hypothetical protein [Ricinus communis]		filtre	filtre	filtre	filtre	filtre	filtre	filtre	filtre	filtre	filtre
CL10360Contig1	#N/A	hypothetical protein JCGZ_11489 [Jatropha curcas]		260.975	490.314	31.6362	-3.95406	1.16168e-29	65.5772	99.5126	31.6419	-1.65304	0.0156225
CL10361Contig1	GO:0005634 GO:0006355 GO:0046983	Auxin-induced protein AUX22, putative [Ricinus communis]<>Auxin-induced protein AUX22, putative [Ricinus communis]		filtre	filtre	filtre	filtre	filtre	filtre	filtre	filtre	filtre	filtre
CL10362Contig1	GO:0003676	hypothetical protein JCGZ_05669 [Jatropha curcas]		18.9317	13.4937	24.3697	0.8528	0.388484	20.8472	17.3151	24.3794	0.493632	0.914886
CL10362Contig2	GO:0003676	hypothetical protein JCGZ_05669 [Jatropha curcas]		211.388	179.136	243.64	0.443696	0.193371	234.829	225.717	243.94	0.112013	0.990858
CL10362Contig3	GO:0003676	hypothetical protein JCGZ_05669 [Jatropha curcas]		403.863	367.476	440.25	0.260674	0.452004	469.553	498.949	440.157	-0.180873	0.916005
CL10363Contig1	GO:0005840 GO:0006412 GO:0005622 GO:0003735	putative 60s ribosomal protein l28 [Erysiphe necator]		NoExp	NoExp	NoExp	NoExp	NoExp	NoExp	NoExp	NoExp	NoExp	NoExp
CL10364Contig1	#N/A	hypothetical protein POPTR_0003s22270g [Populus trichocarpa]<>hypothetical protein POPTR_0003s22270g [Populus trichocarpa]		NoExp	NoExp	NoExp	NoExp	NoExp	NoExp	NoExp	NoExp	NoExp	NoExp
CL10364Contig2	#N/A	conserved hypothetical protein [Ricinus communis]<>conserved hypothetical protein [Ricinus communis]		9.48368	0.736416	18.2309	4.62972	0.000312357	12.7585	7.27973	18.2373	1.32493	0.737492
CL10365Contig1	GO:0016844 GO:0009058	hypothetical protein JCGZ_18242 [Jatropha curcas]		33.6584	36.4993	30.8175	-0.244121	0.857851	20.3421	9.81012	30.8742	1.65406	0.218817
CL10366Contig1	#N/A	hypothetical protein JCGZ_18966 [Jatropha curcas]		83.3672	91.5777	75.1567	-0.285095	0.667202	73.9544	72.7432	75.1655	0.0472582	1
CL10367Contig1	#N/A	#N/A		NoExp	NoExp	NoExp	NoExp	NoExp	NoExp	NoExp	NoExp	NoExp	NoExp
CL10368Contig1	#N/A	phosphoprotein phosphatase, putative [Ricinus communis]<>phosphoprotein phosphatase, putative [Ricinus communis]		filtre	filtre	filtre	filtre	filtre	filtre	filtre	filtre	filtre	filtre
CL10368Contig2	#N/A	phosphoprotein phosphatase, putative [Ricinus communis]<>phosphoprotein phosphatase, putative [Ricinus communis]		77.9688	82.8902	73.0474	-0.182369	0.830723	70.6903	68.213	73.1676	0.101158	0.998086
CL10369Contig1	GO:0008152 GO:0016491	hypothetical protein JCGZ_17916 [Jatropha curcas]		filtre	filtre	filtre	filtre	filtre	filtre	filtre	filtre	filtre	filtre
CL1036Contig1	#N/A	unnamed protein product [Coffea canephora]		NoExp	NoExp	NoExp	NoExp	NoExp	filtre	filtre	filtre	filtre	filtre
CL1036Contig2	GO:0005524 GO:0004672 GO:0006468 GO:0016772	PREDICTED: phototropin-1 [Vitis vinifera]<>PREDICTED: phototropin-1 [Vitis vinifera]		filtre	filtre	filtre	filtre	filtre	filtre	filtre	filtre	filtre	filtre
CL1036Contig3	GO:0007165 GO:0005524 GO:0006468 GO:0000155 GO:0004713 GO:0000160 GO:0004674 GO:0004672 GO:0004871 GO:0016772	hypothetical protein JCGZ_05615 [Jatropha curcas]		filtre	filtre	filtre	filtre	filtre	filtre	filtre	filtre	filtre	filtre
CL1036Contig4	GO:0004713 GO:0004674 GO:0005524 GO:0004672 GO:0006468 GO:0016772	hypothetical protein JCGZ_05615 [Jatropha curcas]		203.836	220.51	187.163	-0.236553	0.641153	177.338	167.373	187.303	0.162305	0.972654
CL1036Contig5	GO:0005524 GO:0004672 GO:0006468 GO:0016772	hypothetical protein JCGZ_05615 [Jatropha curcas]		79.5056	87.8239	71.1873	-0.302994	0.643241	82.4957	93.8366	71.1548	-0.39919	0.874356
CL1036Contig6	GO:0000155 GO:0000160 GO:0007165 GO:0004871	hypothetical protein JCGZ_05615 [Jatropha curcas]		filtre	filtre	filtre	filtre	filtre	filtre	filtre	filtre	filtre	filtre
CL1036Contig7	GO:0007165 GO:0004871	serine/threonine protein kinase, putative [Ricinus communis]<>serine/threonine protein kinase, putative [Ricinus communis]		filtre	filtre	filtre	filtre	filtre	filtre	filtre	filtre	filtre	filtre
CL1036Contig8	GO:0000155 GO:0000160 GO:0007165 GO:0004871	kinase family protein [Populus trichocarpa]<>kinase family protein [Populus trichocarpa]		250.604	277.319	223.89	-0.308757	0.482911	190.688	157.265	224.11	0.51101	0.801023
CL1036Contig9	#N/A	hypothetical protein JCGZ_05615 [Jatropha curcas]		NoExp	NoExp	NoExp	NoExp	NoExp	filtre	filtre	filtre	filtre	filtre
CL10370Contig1	#N/A	#N/A		filtre	filtre	filtre	filtre	filtre	filtre	filtre	filtre	filtre	filtre
CL10370Contig2	#N/A	#N/A		35.1592	52.6516	17.6668	-1.57544	0.0105558	20.1374	22.5876	17.6871	-0.352837	0.932244
CL10371Contig1	#N/A	hypothetical protein JCGZ_24750 [Jatropha curcas]		NoExp	NoExp	NoExp	NoExp	NoExp	NoExp	NoExp	NoExp	NoExp	NoExp
CL10371Contig2	#N/A	hypothetical protein JCGZ_24750 [Jatropha curcas]		filtre	filtre	filtre	filtre	filtre	filtre	filtre	filtre	filtre	filtre
CL10372Contig1	#N/A	PREDICTED: uncharacterized protein LOC104599359 [Nelumbo nucifera]		87.7049	141.145	34.265	-2.04237	2.13568e-05	32.7187	31.1456	34.2919	0.138841	0.995775
CL10373Contig1	#N/A	hypothetical protein POPTR_0009s06080g [Populus trichocarpa]<>hypothetical protein POPTR_0009s06080g [Populus trichocarpa]		NoExp	NoExp	NoExp	NoExp	NoExp	NoExp	NoExp	NoExp	NoExp	NoExp
CL10374Contig1	#N/A	hypothetical protein JCGZ_00488 [Jatropha curcas]		47.6924	39.0882	56.2967	0.526316	0.379843	48.9128	41.4628	56.3628	0.442926	0.899404
CL10375Contig1	GO:0004713 GO:0004674 GO:0005524 GO:0004672 GO:0006468 GO:0016772	ATP binding protein, putative [Ricinus communis]<>ATP binding protein, putative [Ricinus communis]		89.2991	115.881	62.7175	-0.885703	0.0506456	59.1154	55.4358	62.7949	0.179827	0.984257
CL10376Contig1	#N/A	PREDICTED: glutathione S-transferase omega-1-like [Haplochromis burtoni]		370.702	170.149	571.255	1.74734	5.13202e-10	478.577	384.888	572.266	0.57225	0.623882
CL10377Contig1	#N/A	hypothetical protein JCGZ_12329 [Jatropha curcas]		676.545	94.9122	1258.18	3.7286	3.78029e-33	1033.43	809.112	1257.76	0.636442	0.431002
CL10378Contig1	#N/A	hypothetical protein POPTR_0009s06810g [Populus trichocarpa]<>hypothetical protein POPTR_0009s06810g [Populus trichocarpa]		filtre	filtre	filtre	filtre	filtre	filtre	filtre	filtre	filtre	filtre
CL10379Contig1	#N/A	f-actin capping protein alpha, putative [Ricinus communis]<>f-actin capping protein alpha, putative [Ricinus communis]		42.1407	48.7129	35.5684	-0.453707	0.564337	31.2472	26.844	35.6504	0.409318	0.93113
CL10379Contig2	GO:0003779 GO:0030036 GO:0008290	hypothetical protein JCGZ_23308 [Jatropha curcas]		filtre	filtre	filtre	filtre	filtre	filtre	filtre	filtre	filtre	filtre
CL1037Contig1	#N/A	squalene epoxidase [Jatropha curcas]<>hypothetical protein JCGZ_15983 [Jatropha curcas]		35.3063	50.5266	20.086	-1.33085	0.0188753	20.5931	21.0955	20.0907	-0.0704062	0.995965
CL1037Contig2	GO:0050660 GO:0016021 GO:0004506 GO:0055114	Squalene monooxygenase, putative [Ricinus communis]<>Squalene monooxygenase, putative [Ricinus communis]		filtre	filtre	filtre	filtre	filtre	filtre	filtre	filtre	filtre	filtre
CL1037Contig3	GO:0008152 GO:0050660 GO:0016021 GO:0004506 GO:0055114 GO:0016491	squalene epoxidase [Jatropha curcas]<>hypothetical protein JCGZ_15983 [Jatropha curcas]		filtre	filtre	filtre	filtre	filtre	filtre	filtre	filtre	filtre	filtre
CL1037Contig4	GO:0008152 GO:0050660 GO:0016021 GO:0004506 GO:0055114 GO:0016491	squalene epoxidase [Jatropha curcas]<>hypothetical protein JCGZ_15983 [Jatropha curcas]		330.017	448.095	211.939	-1.08016	0.000376748	258.668	305.586	211.749	-0.529224	0.604914
CL1037Contig5	GO:0050660 GO:0016021 GO:0004506 GO:0055114	PREDICTED: squalene monooxygenase-like [Eucalyptus grandis]		filtre	filtre	filtre	filtre	filtre	filtre	filtre	filtre	filtre	filtre
CL1037Contig6	GO:0050660 GO:0016021 GO:0004506 GO:0055114	Squalene monooxygenase, putative [Ricinus communis]<>Squalene monooxygenase, putative [Ricinus communis]		filtre	filtre	filtre	filtre	filtre	NoExp	NoExp	NoExp	NoExp	NoExp
CL10380Contig1	#N/A	pentatricopeptide repeat-containing protein, putative [Ricinus communis]<>pentatricopeptide repeat-containing protein, putative [Ricinus communis]		116.956	107.829	126.082	0.22562	0.633886	127.136	128.156	126.115	-0.0231514	0.998086
CL10381Contig1	#N/A	hypothetical protein JCGZ_08632 [Jatropha curcas]		filtre	filtre	filtre	filtre	filtre	filtre	filtre	filtre	filtre	filtre
CL10381Contig2	#N/A	PREDICTED: dynamin-related protein 5A [Elaeis guineensis]		NoExp	NoExp	NoExp	NoExp	NoExp	NoExp	NoExp	NoExp	NoExp	NoExp
CL10382Contig1	GO:0016021	PREDICTED: transmembrane protein 87A-like [Malus domestica]		filtre	filtre	filtre	filtre	filtre	filtre	filtre	filtre	filtre	filtre
CL10382Contig2	GO:0016020	PREDICTED: transmembrane protein 87A-like [Malus domestica]		filtre	filtre	filtre	filtre	filtre	filtre	filtre	filtre	filtre	filtre
CL10383Contig1	#N/A	microtubule motor, putative [Ricinus communis]<>microtubule motor, putative [Ricinus communis]		filtre	filtre	filtre	filtre	filtre	filtre	filtre	filtre	filtre	filtre
CL10383Contig2	#N/A	hypothetical protein JCGZ_07548 [Jatropha curcas]		filtre	filtre	filtre	filtre	filtre	filtre	filtre	filtre	filtre	filtre
CL10384Contig1	#N/A	conserved hypothetical protein [Ricinus communis]<>conserved hypothetical protein [Ricinus communis]		filtre	filtre	filtre	filtre	filtre	filtre	filtre	filtre	filtre	filtre
CL10385Contig1	GO:0031966 GO:0006839	hypothetical protein JCGZ_24951 [Jatropha curcas]		filtre	filtre	filtre	filtre	filtre	filtre	filtre	filtre	filtre	filtre
CL10386Contig1	GO:0005515	hypothetical protein JCGZ_21338 [Jatropha curcas]		filtre	filtre	filtre	filtre	filtre	filtre	filtre	filtre	filtre	filtre
CL10387Contig1	GO:0016020 GO:0003333 GO:0015171	cationic amino acid transporter, putative [Ricinus communis]<>cationic amino acid transporter, putative [Ricinus communis]		filtre	filtre	filtre	filtre	filtre	filtre	filtre	filtre	filtre	filtre
CL10387Contig2	GO:0016020 GO:0003333 GO:0015171	cationic amino acid transporter, putative [Ricinus communis]<>cationic amino acid transporter, putative [Ricinus communis]		filtre	filtre	filtre	filtre	filtre	NoExp	NoExp	NoExp	NoExp	NoExp
CL10388Contig1	#N/A	hypothetical protein JCGZ_13120 [Jatropha curcas]		filtre	filtre	filtre	filtre	filtre	filtre	filtre	filtre	filtre	filtre
CL10388Contig2	#N/A	hypothetical protein JCGZ_13120 [Jatropha curcas]		filtre	filtre	filtre	filtre	filtre	filtre	filtre	filtre	filtre	filtre
CL10389Contig1	#N/A	hypothetical protein JCGZ_20265 [Jatropha curcas]		106.659	122.373	90.9445	-0.428224	0.4446	118.134	145.44	90.8276	-0.679223	0.57323
CL1038Contig1	GO:0046872 GO:0030001	hypothetical protein POPTR_0015s13110g [Populus trichocarpa]<>hypothetical protein POPTR_0015s13110g [Populus trichocarpa]		78.1905	144.884	11.497	-3.65557	2.06014e-11	21.4684	31.4072	11.5295	-1.44577	0.207792
CL1038Contig2	#N/A	metal ion binding protein, putative [Ricinus communis]<>metal ion binding protein, putative [Ricinus communis]		57.8523	101.852	13.8521	-2.8783	5.15484e-08	21.9333	29.9985	13.8681	-1.11312	0.44324
CL1038Contig3	GO:0046872 GO:0030001	PREDICTED: random slug protein 5 isoform X2 [Malus domestica]		113.031	132.595	93.4666	-0.504501	0.311549	76.2897	58.8984	93.681	0.669527	0.732348
CL1038Contig4	GO:0046872 GO:0030001	PREDICTED: nucleolar protein 56-like isoform X2 [Pyrus x bretschneideri]<>PREDICTED: 60S acidic ribosomal protein P2-like isoform X2 [Pyrus x bretschneideri]		filtre	filtre	filtre	filtre	filtre	filtre	filtre	filtre	filtre	filtre
CL1038Contig5	#N/A	BnaA09g05140D [Brassica napus]		filtre	filtre	filtre	filtre	filtre	filtre	filtre	filtre	filtre	filtre
CL1038Contig6	GO:0046872 GO:0030001	PREDICTED: nucleolar protein 56-like isoform X1 [Pyrus x bretschneideri]<>PREDICTED: nucleolar protein 58-like isoform X1 [Pyrus x bretschneideri]		20.102	24.1091	16.0948	-0.582979	0.573789	filtre	filtre	filtre	filtre	filtre
CL1038Contig7	GO:0046872	PREDICTED: nucleolar protein 56-like isoform X2 [Pyrus x bretschneideri]<>PREDICTED: 60S acidic ribosomal protein P2-like isoform X2 [Pyrus x bretschneideri]		255.142	451.173	59.1109	-2.93219	1.35509e-13	75.1542	91.1489	59.1596	-0.623614	0.730428
CL1038Contig8	#N/A	PREDICTED: random slug protein 5 isoform X2 [Malus domestica]		filtre	filtre	filtre	filtre	filtre	filtre	filtre	filtre	filtre	filtre
CL10390Contig1	#N/A	Far-red impaired responsive family protein isoform 1 [Theobroma cacao]<>Far-red impaired responsive family protein isoform 1 [Theobroma cacao]<>Far-red impaired responsive family protein isoform 1 [Theobroma cacao]<>Far-red impaired responsive family protein isoform 1 [Theobroma cacao]<>Far-red impaired responsive family protein isoform 1 [Theobroma cacao]<>Far-red impaired responsive family prot…		filtre	filtre	filtre	filtre	filtre	filtre	filtre	filtre	filtre	filtre
CL10390Contig2	#N/A	hypothetical protein JCGZ_15098 [Jatropha curcas]		132.123	120.465	143.782	0.255276	0.558786	131.657	119.412	143.903	0.26915	0.936149
CL10391Contig1	#N/A	hypothetical protein VITISV_005044 [Vitis vinifera]		filtre	filtre	filtre	filtre	filtre	filtre	filtre	filtre	filtre	filtre
CL10391Contig2	#N/A	#N/A		filtre	filtre	filtre	filtre	filtre	filtre	filtre	filtre	filtre	filtre
CL10392Contig1	#N/A	hypothetical protein JCGZ_26179 [Jatropha curcas]		filtre	filtre	filtre	filtre	filtre	filtre	filtre	filtre	filtre	filtre
CL10393Contig1	#N/A	actin binding protein, putative [Ricinus communis]<>actin binding protein, putative [Ricinus communis]		310.076	207.585	412.567	0.990925	0.00146377	332.439	251.725	413.154	0.714831	0.333212
CL10394Contig1	GO:0003677 GO:0005524 GO:0008094 GO:0006259	Meiotic recombination DMC1 [Gossypium arboreum]		NoExp	NoExp	NoExp	NoExp	NoExp	NoExp	NoExp	NoExp	NoExp	NoExp
CL10394Contig2	#N/A	hypothetical protein [Lysinibacillus manganicus]<>hypothetical protein CD29_02730 [Lysinibacillus manganicus DSM 26584]		NoExp	NoExp	NoExp	NoExp	NoExp	NoExp	NoExp	NoExp	NoExp	NoExp
CL10395Contig1	#N/A	conserved hypothetical protein [Ricinus communis]<>conserved hypothetical protein [Ricinus communis]		156.031	251.77	60.2918	-2.06207	1.01481e-09	90.2846	120.268	60.3017	-0.995978	0.220997
CL10396Contig1	#N/A	conserved hypothetical protein [Ricinus communis]<>conserved hypothetical protein [Ricinus communis]		NoExp	NoExp	NoExp	NoExp	NoExp	NoExp	NoExp	NoExp	NoExp	NoExp
CL10396Contig2	#N/A	conserved hypothetical protein [Ricinus communis]<>conserved hypothetical protein [Ricinus communis]		NoExp	NoExp	NoExp	NoExp	NoExp	NoExp	NoExp	NoExp	NoExp	NoExp
CL10397Contig1	#N/A	hypothetical protein CISIN_1g046160mg, partial [Citrus sinensis]		499.155	451.208	547.102	0.278019	0.475142	644.702	742.342	547.062	-0.440378	0.612071
CL10398Contig1	#N/A	PREDICTED: uncharacterized protein LOC105139259 isoform X2 [Populus euphratica]		filtre	filtre	filtre	filtre	filtre	NoExp	NoExp	NoExp	NoExp	NoExp
CL10399Contig1	#N/A	hypothetical protein POPTR_0010s15700g [Populus trichocarpa]<>hypothetical protein POPTR_0010s15700g [Populus trichocarpa]		filtre	filtre	filtre	filtre	filtre	filtre	filtre	filtre	filtre	filtre
CL1039Contig1	GO:0008152 GO:0016491	hypothetical protein JCGZ_02122 [Jatropha curcas]		131.222	134.046	128.397	-0.0621115	0.955872	145.952	163.569	128.335	-0.349986	0.85109
CL1039Contig10	GO:0046872 GO:0000166 GO:0019829 GO:0016021 GO:0006812 GO:0030001	heavy metal cation transport atpase, putative [Ricinus communis]<>heavy metal cation transport atpase, putative [Ricinus communis]		611.785	626.785	596.784	-0.0707616	0.932219	564.024	530.913	597.136	0.169583	0.960566
CL1039Contig2	GO:0046872 GO:0000166 GO:0019829 GO:0016021 GO:0006812 GO:0030001	PREDICTED: cadmium/zinc-transporting ATPase HMA3-like isoform X2 [Populus euphratica]		846.938	755.552	938.324	0.312555	0.323158	899.83	860.859	938.801	0.125042	0.975075
CL1039Contig3	GO:0008152 GO:0016491	hypothetical protein JCGZ_02122 [Jatropha curcas]		filtre	filtre	filtre	filtre	filtre	filtre	filtre	filtre	filtre	filtre
CL1039Contig4	GO:0046872 GO:0000166 GO:0019829 GO:0016021 GO:0006812	hypothetical protein JCGZ_04570 [Jatropha curcas]		filtre	filtre	filtre	filtre	filtre	filtre	filtre	filtre	filtre	filtre
CL1039Contig5	#N/A	unknown [Populus trichocarpa]		filtre	filtre	filtre	filtre	filtre	filtre	filtre	filtre	filtre	filtre
CL1039Contig6	GO:0019829 GO:0016021 GO:0006812	heavy metal cation transport atpase, putative [Ricinus communis]<>heavy metal cation transport atpase, putative [Ricinus communis]		filtre	filtre	filtre	filtre	filtre	filtre	filtre	filtre	filtre	filtre
CL1039Contig7	#N/A	3-ketodihydrosphingosine reductase [Glycine soja]		filtre	filtre	filtre	filtre	filtre	filtre	filtre	filtre	filtre	filtre
CL1039Contig8	GO:0008152 GO:0016491	PREDICTED: 3-ketodihydrosphingosine reductase-like [Malus domestica]		26.9592	27.7524	26.166	-0.0849179	0.971417	27.9706	29.7369	26.2043	-0.182449	0.967845
CL1039Contig9	#N/A	hypothetical protein [Acinetobacter sp. NIPH 899]<>hypothetical protein F969_01179 [Acinetobacter sp. NIPH 899]		filtre	filtre	filtre	filtre	filtre	filtre	filtre	filtre	filtre	filtre
CL103Contig1	GO:0006633	hypothetical protein JCGZ_02028 [Jatropha curcas]		filtre	filtre	filtre	filtre	filtre	filtre	filtre	filtre	filtre	filtre
CL103Contig10	#N/A	#N/A		filtre	filtre	filtre	filtre	filtre	filtre	filtre	filtre	filtre	filtre
CL103Contig2	#N/A	#N/A		filtre	filtre	filtre	filtre	filtre	filtre	filtre	filtre	filtre	filtre
CL103Contig3	GO:0006633	hypothetical protein JCGZ_02028 [Jatropha curcas]		3489.98	4146.58	2833.38	-0.549397	0.0988725	3374.57	3914	2835.13	-0.465228	0.4676
CL103Contig4	GO:0006633	acyl carrier protein, putative [Ricinus communis]<>acyl carrier protein, putative [Ricinus communis]		3050.44	3954.61	2146.27	-0.881704	0.00363508	2425.8	2703.24	2148.37	-0.33145	0.754054
CL103Contig5	GO:0006633	acyl carrier protein, putative [Ricinus communis]<>acyl carrier protein, putative [Ricinus communis]		12.2953	16.6538	7.93671	-1.06924	0.478582	filtre	filtre	filtre	filtre	filtre
CL103Contig6	GO:0006633	acyl carrier protein, putative [Ricinus communis]<>acyl carrier protein, putative [Ricinus communis]		33.1216	38.4112	27.8319	-0.464789	0.684537	25.6567	23.4271	27.8863	0.251378	0.975525
CL103Contig7	GO:0006633	acyl carrier protein, putative [Ricinus communis]<>acyl carrier protein, putative [Ricinus communis]		36.5423	41.9724	31.1122	-0.431959	0.634729	34.7139	38.2382	31.1896	-0.29395	0.93956
CL103Contig8	GO:0006633	hypothetical protein JCGZ_02028 [Jatropha curcas]		18.844	23.513	14.175	-0.73011	0.585505	filtre	filtre	filtre	filtre	filtre
CL103Contig9	GO:0006633	acyl carrier protein, putative [Ricinus communis]<>acyl carrier protein, putative [Ricinus communis]		19.4852	22.0286	16.9417	-0.378796	0.791937	20.6227	24.3082	16.9372	-0.521242	0.907607
CL10400Contig1	#N/A	#N/A		212.899	340.948	84.8504	-2.00656	1.2533e-06	63.9131	42.6972	85.129	0.99551	0.489065
CL10401Contig1	#N/A	hypothetical protein CICLE_v10024687mg [Citrus clementina]<>hypothetical protein CICLE_v10024687mg [Citrus clementina]		109.665	104.887	114.442	0.125788	0.803619	119.705	124.89	114.52	-0.125055	0.969976
CL10402Contig1	GO:0003677 GO:0006355 GO:0008270	hypothetical protein JCGZ_04337 [Jatropha curcas]		filtre	filtre	filtre	filtre	filtre	filtre	filtre	filtre	filtre	filtre
CL10403Contig1	#N/A	PREDICTED: uncharacterized protein LOC105127305 [Populus euphratica]		137.551	1.68829	273.415	7.33939	3.09991e-34	256.183	238.545	273.822	0.198973	0.975609
CL10404Contig1	GO:0006807 GO:0016855 GO:0008152 GO:0036361	Amino-acid racemase isoform 2 [Theobroma cacao]<>Amino-acid racemase isoform 2 [Theobroma cacao]		filtre	filtre	filtre	filtre	filtre	filtre	filtre	filtre	filtre	filtre
CL10405Contig1	#N/A	#N/A		NoExp	NoExp	NoExp	NoExp	NoExp	NoExp	NoExp	NoExp	NoExp	NoExp
CL10405Contig2	#N/A	hypothetical protein F383_01011 [Gossypium arboreum]		filtre	filtre	filtre	filtre	filtre	filtre	filtre	filtre	filtre	filtre
CL10405Contig3	#N/A	hypothetical protein F383_01011 [Gossypium arboreum]		filtre	filtre	filtre	filtre	filtre	filtre	filtre	filtre	filtre	filtre
CL10406Contig1	#N/A	conserved hypothetical protein [Ricinus communis]<>conserved hypothetical protein [Ricinus communis]		NoExp	NoExp	NoExp	NoExp	NoExp	NoExp	NoExp	NoExp	NoExp	NoExp
CL10407Contig1	#N/A	Tyrosine-specific transport protein, putative [Ricinus communis]<>Tyrosine-specific transport protein, putative [Ricinus communis]		filtre	filtre	filtre	filtre	filtre	filtre	filtre	filtre	filtre	filtre
CL10407Contig2	#N/A	hypothetical protein POPTR_0001s23210g [Populus trichocarpa]<>hypothetical protein POPTR_0001s23210g [Populus trichocarpa]		NoExp	NoExp	NoExp	NoExp	NoExp	NoExp	NoExp	NoExp	NoExp	NoExp
CL10408Contig1	GO:0055085 GO:0016021	conserved hypothetical protein [Ricinus communis]<>conserved hypothetical protein [Ricinus communis]		NoExp	NoExp	NoExp	NoExp	NoExp	NoExp	NoExp	NoExp	NoExp	NoExp
CL10408Contig2	GO:0055085 GO:0016021	conserved hypothetical protein [Ricinus communis]<>conserved hypothetical protein [Ricinus communis]		NoExp	NoExp	NoExp	NoExp	NoExp	NoExp	NoExp	NoExp	NoExp	NoExp
CL10409Contig1	#N/A	hypothetical protein BGT96224_1473 [Blumeria graminis f. sp. tritici 96224]		NoExp	NoExp	NoExp	NoExp	NoExp	NoExp	NoExp	NoExp	NoExp	NoExp
CL1040Contig1	#N/A	pentatricopeptide repeat-containing protein, putative [Ricinus communis]<>pentatricopeptide repeat-containing protein, putative [Ricinus communis]		2856.46	3781.2	1931.72	-0.96896	0.000417406	1942.4	1953.01	1931.8	-0.0157569	0.995534
CL1040Contig2	#N/A	pentatricopeptide repeat-containing protein, putative [Ricinus communis]<>pentatricopeptide repeat-containing protein, putative [Ricinus communis]		360.301	358.339	362.263	0.0157134	0.95179	339.135	315.726	362.545	0.199489	0.942927
CL1040Contig3	#N/A	pentatricopeptide repeat-containing protein, putative [Ricinus communis]<>pentatricopeptide repeat-containing protein, putative [Ricinus communis]		36.6836	35.8985	37.4686	0.0617574	0.955668	42.4867	47.5197	37.4538	-0.343411	0.917859
CL10410Contig1	GO:0006508 GO:0004190	hypothetical protein JCGZ_12487 [Jatropha curcas]		filtre	filtre	filtre	filtre	filtre	filtre	filtre	filtre	filtre	filtre
CL10410Contig2	GO:0006508 GO:0004190	Aspartic proteinase-like protein 2 [Morus notabilis]<>Aspartic proteinase-like protein 2 [Morus notabilis]		filtre	filtre	filtre	filtre	filtre	filtre	filtre	filtre	filtre	filtre
CL10411Contig1	#N/A	hypothetical protein JCGZ_24372 [Jatropha curcas]		filtre	filtre	filtre	filtre	filtre	filtre	filtre	filtre	filtre	filtre
CL10411Contig2	#N/A	pentatricopeptide repeat-containing protein, putative [Ricinus communis]<>pentatricopeptide repeat-containing protein, putative [Ricinus communis]		36.0105	43.941	28.0799	-0.646031	0.349724	28.3726	28.6801	28.0651	-0.0312721	1
CL10412Contig1	#N/A	hypothetical protein JCGZ_01370 [Jatropha curcas]		NoExp	NoExp	NoExp	NoExp	NoExp	NoExp	NoExp	NoExp	NoExp	NoExp
CL10412Contig2	GO:0043531	conserved hypothetical protein [Ricinus communis]<>conserved hypothetical protein [Ricinus communis]		filtre	filtre	filtre	filtre	filtre	filtre	filtre	filtre	filtre	filtre
CL10413Contig1	#N/A	#N/A		NoExp	NoExp	NoExp	NoExp	NoExp	NoExp	NoExp	NoExp	NoExp	NoExp
CL10413Contig2	GO:0004713 GO:0004674 GO:0005524 GO:0004672 GO:0006468 GO:0016772	hypothetical protein JCGZ_23789 [Jatropha curcas]		NoExp	NoExp	NoExp	NoExp	NoExp	NoExp	NoExp	NoExp	NoExp	NoExp
CL10413Contig3	GO:0005524 GO:0004672 GO:0006468 GO:0016772	hypothetical protein JCGZ_23789 [Jatropha curcas]		NoExp	NoExp	NoExp	NoExp	NoExp	NoExp	NoExp	NoExp	NoExp	NoExp
CL10414Contig1	#N/A	hypothetical protein JCGZ_06308 [Jatropha curcas]		NoExp	NoExp	NoExp	NoExp	NoExp	filtre	filtre	filtre	filtre	filtre
CL10414Contig2	#N/A	hypothetical protein JCGZ_06308 [Jatropha curcas]		NoExp	NoExp	NoExp	NoExp	NoExp	NoExp	NoExp	NoExp	NoExp	NoExp
CL10415Contig1	#N/A	hypothetical protein JCGZ_13364 [Jatropha curcas]		filtre	filtre	filtre	filtre	filtre	filtre	filtre	filtre	filtre	filtre
CL10415Contig2	#N/A	hypothetical protein JCGZ_13364 [Jatropha curcas]		filtre	filtre	filtre	filtre	filtre	filtre	filtre	filtre	filtre	filtre
CL10416Contig1	GO:0003872 GO:0006096 GO:0005945	phosphofructokinase [Hevea brasiliensis]		445.703	145.693	745.713	2.35569	5.37853e-17	655.463	564.779	746.147	0.401772	0.782582
CL10417Contig1	#N/A	hypothetical protein JCGZ_14177 [Jatropha curcas]		filtre	filtre	filtre	filtre	filtre	filtre	filtre	filtre	filtre	filtre
CL10417Contig2	GO:0046983	DNA binding protein, putative [Ricinus communis]<>DNA binding protein, putative [Ricinus communis]		filtre	filtre	filtre	filtre	filtre	filtre	filtre	filtre	filtre	filtre
CL10418Contig1	GO:0003677 GO:0005524 GO:0008094 GO:0006259	hypothetical protein JCGZ_08670 [Jatropha curcas]		252.503	252.942	252.064	-0.00501625	0.994951	328.699	405.502	251.896	-0.686881	0.287394
CL10419Contig1	#N/A	hypothetical protein JCGZ_19626 [Jatropha curcas]		54.6417	46.9027	62.3807	0.411429	0.480785	57.1155	51.7807	62.4503	0.270293	0.952955
CL1041Contig1	GO:0003824	hypothetical protein JCGZ_25988 [Jatropha curcas]		filtre	filtre	filtre	filtre	filtre	filtre	filtre	filtre	filtre	filtre
CL1041Contig2	GO:0003824	spermidine synthase 1, putative [Ricinus communis]<>spermidine synthase 1, putative [Ricinus communis]		12.2178	13.6259	10.8097	-0.334027	0.887092	filtre	filtre	filtre	filtre	filtre
CL1041Contig3	GO:0003824	hypothetical protein JCGZ_25988 [Jatropha curcas]		3256.4	4194.35	2318.45	-0.855289	0.0044816	3275.25	4232.27	2318.22	-0.868412	0.0294689
CL1041Contig4	GO:0003824	hypothetical protein JCGZ_25988 [Jatropha curcas]		422.686	320.864	524.509	0.709003	0.0318474	518.449	512.738	524.159	0.031784	1
CL10420Contig1	GO:0005515	conserved hypothetical protein [Ricinus communis]<>conserved hypothetical protein [Ricinus communis]		filtre	filtre	filtre	filtre	filtre	filtre	filtre	filtre	filtre	filtre
CL10421Contig1	#N/A	hypothetical protein JCGZ_20640 [Jatropha curcas]		filtre	filtre	filtre	filtre	filtre	filtre	filtre	filtre	filtre	filtre
CL10421Contig2	GO:0005515	hypothetical protein JCGZ_20640 [Jatropha curcas]		filtre	filtre	filtre	filtre	filtre	filtre	filtre	filtre	filtre	filtre
CL10422Contig1	GO:0010584	conserved hypothetical protein [Ricinus communis]<>conserved hypothetical protein [Ricinus communis]		filtre	filtre	filtre	filtre	filtre	19.5108	25.5053	13.5164	-0.916089	0.56228
CL10423Contig1	#N/A	#N/A		filtre	filtre	filtre	filtre	filtre	filtre	filtre	filtre	filtre	filtre
CL10424Contig1	GO:0005525	hypothetical protein JCGZ_18877 [Jatropha curcas]		filtre	filtre	filtre	filtre	filtre	filtre	filtre	filtre	filtre	filtre
CL10424Contig2	GO:0005525	GTP binding protein, putative [Ricinus communis]<>GTP binding protein, putative [Ricinus communis]		filtre	filtre	filtre	filtre	filtre	NoExp	NoExp	NoExp	NoExp	NoExp
CL10425Contig1	#N/A	Pentatricopeptide repeat (PPR) superfamily protein [Theobroma cacao]<>Pentatricopeptide repeat (PPR) superfamily protein [Theobroma cacao]		83.5892	92.5411	74.6372	-0.3102	0.616348	79.5374	84.3865	74.6882	-0.176132	0.955053
CL10426Contig1	#N/A	#N/A		23.1094	38.3711	7.84775	-2.28967	0.0166189	filtre	filtre	filtre	filtre	filtre
CL10427Contig1	#N/A	conserved hypothetical protein [Ricinus communis]<>conserved hypothetical protein [Ricinus communis]		filtre	filtre	filtre	filtre	filtre	filtre	filtre	filtre	filtre	filtre
CL10428Contig1	GO:0003677 GO:0003917 GO:0005694 GO:0006265 GO:0003916	hypothetical protein JCGZ_13118 [Jatropha curcas]		187.387	259.107	115.666	-1.16358	0.000450926	124.273	132.75	115.795	-0.197132	0.945668
CL10429Contig1	#N/A	hypothetical protein JCGZ_22228 [Jatropha curcas]		filtre	filtre	filtre	filtre	filtre	filtre	filtre	filtre	filtre	filtre
CL10429Contig2	GO:0016020	hypothetical protein JCGZ_22228 [Jatropha curcas]		36.002	40.2396	31.7645	-0.341199	0.703354	27.0734	22.3748	31.772	0.505882	0.879958
CL1042Contig1	#N/A	hypothetical protein JCGZ_05998 [Jatropha curcas]		107.369	123.587	91.1508	-0.439198	0.347168	98.8182	106.432	91.2039	-0.222771	0.936004
CL1042Contig2	#N/A	hypothetical protein NEMVEDRAFT_v1g150088 [Nematostella vectensis]<>predicted protein [Nematostella vectensis]		136.533	151.74	121.326	-0.32272	0.558538	154.043	186.856	121.23	-0.624186	0.594235
CL1042Contig3	#N/A	Uncharacterized protein TCM_007728 [Theobroma cacao]<>Uncharacterized protein TCM_007728 [Theobroma cacao]		351.095	297.836	404.354	0.441102	0.191418	382.858	360.925	404.79	0.165475	0.972521
CL1042Contig4	#N/A	hypothetical protein CISIN_1g015859mg [Citrus sinensis]		26.0022	23.6007	28.4038	0.267255	0.79473	32.1505	35.8449	28.4562	-0.333022	0.920164
CL1042Contig5	#N/A	hypothetical protein JCGZ_05998 [Jatropha curcas]		82.3074	88.4122	76.2026	-0.214405	0.758203	68.8224	61.4339	76.2108	0.310961	0.930952
CL1042Contig6	#N/A	unnamed protein product [Coffea canephora]		24.7655	21.1121	28.4189	0.428781	0.660225	24.5884	20.7542	28.4226	0.453633	0.911422
CL1042Contig7	#N/A	conserved hypothetical protein [Ricinus communis]<>conserved hypothetical protein [Ricinus communis]		187.534	190.936	184.132	-0.0523502	0.969519	215.771	247.279	184.262	-0.424378	0.732886
CL1042Contig8	#N/A	hypothetical protein JCGZ_05998 [Jatropha curcas]		265.238	195.898	334.577	0.772236	0.0122185	308.838	282.958	334.718	0.242361	0.927366
CL1042Contig9	#N/A	PREDICTED: alpha carbonic anhydrase 4-like [Eucalyptus grandis]<>hypothetical protein EUGRSUZ_K01571 [Eucalyptus grandis]		710.979	843.889	578.069	-0.545811	0.115328	631.962	685.038	578.885	-0.242908	0.8655
CL10430Contig1	#N/A	hypothetical protein JCGZ_21907 [Jatropha curcas]		22.4426	37.5185	7.3666	-2.34853	0.00241951	16.6457	25.9214	7.36994	-1.81442	0.0800693
CL10431Contig1	GO:0006355 GO:0043565 GO:0003700	Ocs element-binding factor, putative [Ricinus communis]<>Ocs element-binding factor, putative [Ricinus communis]		NoExp	NoExp	NoExp	NoExp	NoExp	NoExp	NoExp	NoExp	NoExp	NoExp
CL10432Contig1	#N/A	hypothetical protein EV44_g5112 [Erysiphe necator]		NoExp	NoExp	NoExp	NoExp	NoExp	NoExp	NoExp	NoExp	NoExp	NoExp
CL10432Contig2	#N/A	hypothetical protein EV44_g5112 [Erysiphe necator]		filtre	filtre	filtre	filtre	filtre	NoExp	NoExp	NoExp	NoExp	NoExp
CL10433Contig1	#N/A	#N/A		91.515	157.682	25.3481	-2.63707	5.94961e-11	50.4017	75.4378	25.3657	-1.57241	0.0461538
CL10434Contig1	GO:0005634 GO:0003677 GO:0006355 GO:0003700 GO:0046983	MADS domain transcription factor [Camellia japonica]		filtre	filtre	filtre	filtre	filtre	filtre	filtre	filtre	filtre	filtre
CL10435Contig1	#N/A	Ubiquitin-like protein 5, putative [Eimeria acervulina]<>Ubiquitin-like protein 5, putative [Eimeria tenella]<>Ubiquitin-like protein 5, putative [Eimeria maxima]		209.705	194.156	225.253	0.214327	0.612974	191.432	157.459	225.405	0.517541	0.707448
CL10436Contig1	#N/A	terpene synthase [Populus trichocarpa]		176.602	288.88	64.3231	-2.16706	4.67466e-09	75.0909	85.7961	64.3857	-0.414172	0.907814
CL10437Contig1	GO:0016788 GO:0006629	hypothetical protein POPTR_0013s12020g [Populus trichocarpa]<>hypothetical protein POPTR_0013s12020g [Populus trichocarpa]		NoExp	NoExp	NoExp	NoExp	NoExp	NoExp	NoExp	NoExp	NoExp	NoExp
CL10438Contig1	GO:0016021	hypothetical protein JCGZ_20416 [Jatropha curcas]		filtre	filtre	filtre	filtre	filtre	filtre	filtre	filtre	filtre	filtre
CL10438Contig2	#N/A	conserved hypothetical protein [Ricinus communis]<>conserved hypothetical protein [Ricinus communis]		NoExp	NoExp	NoExp	NoExp	NoExp	NoExp	NoExp	NoExp	NoExp	NoExp
CL10439Contig1	GO:0009055 GO:0020037 GO:0016705 GO:0005506 GO:0055114	unnamed protein product [Vitis vinifera]		25.8062	32.5026	19.1098	-0.766243	0.383692	22.7482	26.3791	19.1173	-0.464517	0.904772
CL1043Contig1	#N/A	unnamed protein product [Coffea canephora]		filtre	filtre	filtre	filtre	filtre	filtre	filtre	filtre	filtre	filtre
CL1043Contig10	#N/A	hypothetical protein JCGZ_00946 [Jatropha curcas]		filtre	filtre	filtre	filtre	filtre	filtre	filtre	filtre	filtre	filtre
CL1043Contig11	#N/A	hypothetical protein JCGZ_00946 [Jatropha curcas]		223.06	234.737	211.383	-0.151185	0.785225	208.97	206.515	211.424	0.0338956	1
CL1043Contig2	GO:0005509 GO:0005525 GO:0003924	hypothetical protein JCGZ_00946 [Jatropha curcas]		958.283	1009.75	906.816	-0.155118	0.76259	965.6	1024.19	907.014	-0.17528	0.907591
CL1043Contig3	GO:0016020 GO:0005768 GO:0009506 GO:0006897 GO:0032456 GO:0042538	PREDICTED: EH domain-containing protein 1-like [Fragaria vesca subsp. vesca]		filtre	filtre	filtre	filtre	filtre	filtre	filtre	filtre	filtre	filtre
CL1043Contig4	GO:0005525 GO:0003924	hypothetical protein JCGZ_00946 [Jatropha curcas]		139.321	135.917	142.726	0.0705246	0.900497	121.825	100.681	142.969	0.505907	0.815597
CL1043Contig5	#N/A	uncharacterized protein LOC100384394 [Zea mays]<>unknown [Zea mays]		filtre	filtre	filtre	filtre	filtre	filtre	filtre	filtre	filtre	filtre
CL1043Contig6	#N/A	hypothetical protein JCGZ_00946 [Jatropha curcas]		filtre	filtre	filtre	filtre	filtre	filtre	filtre	filtre	filtre	filtre
CL1043Contig7	#N/A	PREDICTED: EH domain-containing protein 1-like [Beta vulgaris subsp. vulgaris]		filtre	filtre	filtre	filtre	filtre	filtre	filtre	filtre	filtre	filtre
CL1043Contig8	GO:0005525 GO:0003924	PREDICTED: EH domain-containing protein 1 [Tarenaya hassleriana]		filtre	filtre	filtre	filtre	filtre	filtre	filtre	filtre	filtre	filtre
CL1043Contig9	GO:0005515 GO:0005509 GO:0005525 GO:0003924	hypothetical protein JCGZ_00946 [Jatropha curcas]		188.03	170.74	205.32	0.266073	0.488616	170.93	136.344	205.517	0.592004	0.648475
CL10440Contig1	#N/A	Ethylene-responsive transcription factor CRF4 [Morus notabilis]<>Ethylene-responsive transcription factor CRF4 [Morus notabilis]		filtre	filtre	filtre	filtre	filtre	filtre	filtre	filtre	filtre	filtre
CL10440Contig2	GO:0003677 GO:0006355 GO:0003700	hypothetical protein JCGZ_26011 [Jatropha curcas]		filtre	filtre	filtre	filtre	filtre	filtre	filtre	filtre	filtre	filtre
CL10441Contig1	#N/A	conserved hypothetical protein [Ricinus communis]<>conserved hypothetical protein [Ricinus communis]		filtre	filtre	filtre	filtre	filtre	filtre	filtre	filtre	filtre	filtre
CL10442Contig1	GO:0008234 GO:0006508	hypothetical protein JCGZ_09604 [Jatropha curcas]		NoExp	NoExp	NoExp	NoExp	NoExp	NoExp	NoExp	NoExp	NoExp	NoExp
CL10443Contig1	#N/A	hypothetical protein JCGZ_14884 [Jatropha curcas]		NoExp	NoExp	NoExp	NoExp	NoExp	NoExp	NoExp	NoExp	NoExp	NoExp
CL10444Contig1	GO:0009055 GO:0020037 GO:0016705 GO:0005506 GO:0055114	cytochrome P450, putative [Ricinus communis]<>cytochrome P450, putative [Ricinus communis]		filtre	filtre	filtre	filtre	filtre	filtre	filtre	filtre	filtre	filtre
CL10445Contig1	#N/A	conserved hypothetical protein [Ricinus communis]<>conserved hypothetical protein [Ricinus communis]		22.7784	25.7199	19.837	-0.37469	0.760712	18.597	17.314	19.88	0.19938	0.991946
CL10445Contig2	#N/A	conserved hypothetical protein [Ricinus communis]<>conserved hypothetical protein [Ricinus communis]		NoExp	NoExp	NoExp	NoExp	NoExp	NoExp	NoExp	NoExp	NoExp	NoExp
CL10446Contig1	GO:0016614 GO:0050660 GO:0003824 GO:0055114 GO:0016491	hypothetical protein POPTR_0011s16190g [Populus trichocarpa]<>hypothetical protein POPTR_0011s16190g [Populus trichocarpa]		filtre	filtre	filtre	filtre	filtre	filtre	filtre	filtre	filtre	filtre
CL10447Contig1	#N/A	hypothetical protein JCGZ_20066 [Jatropha curcas]		NoExp	NoExp	NoExp	NoExp	NoExp	NoExp	NoExp	NoExp	NoExp	NoExp
CL10448Contig1	GO:0008242	PREDICTED: ataxin-3 homolog isoform X1 [Pyrus x bretschneideri]		filtre	filtre	filtre	filtre	filtre	filtre	filtre	filtre	filtre	filtre
CL10448Contig2	#N/A	PREDICTED: alpha-protein kinase 2 [Stegastes partitus]		filtre	filtre	filtre	filtre	filtre	filtre	filtre	filtre	filtre	filtre
CL10449Contig1	#N/A	hypothetical protein POPTR_0009s05900g [Populus trichocarpa]<>hypothetical protein POPTR_0009s05900g [Populus trichocarpa]		NoExp	NoExp	NoExp	NoExp	NoExp	NoExp	NoExp	NoExp	NoExp	NoExp
CL1044Contig1	GO:0000287 GO:0016829 GO:0008152 GO:0010333	JHL17M24.3 [Jatropha curcas]		filtre	filtre	filtre	filtre	filtre	filtre	filtre	filtre	filtre	filtre
CL1044Contig10	#N/A	hypothetical protein JCGZ_25440 [Jatropha curcas]		NoExp	NoExp	NoExp	NoExp	NoExp	filtre	filtre	filtre	filtre	filtre
CL1044Contig2	#N/A	JHL17M24.3 [Jatropha curcas]		NoExp	NoExp	NoExp	NoExp	NoExp	NoExp	NoExp	NoExp	NoExp	NoExp
CL1044Contig3	GO:0000287 GO:0016829 GO:0008152 GO:0010333	JHL17M24.6 [Jatropha curcas]		NoExp	NoExp	NoExp	NoExp	NoExp	NoExp	NoExp	NoExp	NoExp	NoExp
CL1044Contig4	GO:0000287 GO:0016829 GO:0010333	JHL17M24.6 [Jatropha curcas]		NoExp	NoExp	NoExp	NoExp	NoExp	NoExp	NoExp	NoExp	NoExp	NoExp
CL1044Contig5	#N/A	hypothetical protein JCGZ_25438 [Jatropha curcas]		NoExp	NoExp	NoExp	NoExp	NoExp	NoExp	NoExp	NoExp	NoExp	NoExp
CL1044Contig6	#N/A	hypothetical protein JCGZ_25441 [Jatropha curcas]		filtre	filtre	filtre	filtre	filtre	filtre	filtre	filtre	filtre	filtre
CL1044Contig7	GO:0000287 GO:0016829 GO:0008152 GO:0010333	hypothetical protein POPTR_0408s00200g [Populus trichocarpa]<>hypothetical protein POPTR_0408s00200g [Populus trichocarpa]		filtre	filtre	filtre	filtre	filtre	NoExp	NoExp	NoExp	NoExp	NoExp
CL1044Contig8	GO:0000287 GO:0016829 GO:0010333	JHL17M24.3 [Jatropha curcas]		filtre	filtre	filtre	filtre	filtre	filtre	filtre	filtre	filtre	filtre
CL1044Contig9	#N/A	hypothetical protein POPTR_0019s033103g, partial [Populus trichocarpa]<>hypothetical protein POPTR_0019s033103g, partial [Populus trichocarpa]		NoExp	NoExp	NoExp	NoExp	NoExp	NoExp	NoExp	NoExp	NoExp	NoExp
CL10450Contig1	#N/A	hypothetical protein JCGZ_12189 [Jatropha curcas]		NoExp	NoExp	NoExp	NoExp	NoExp	filtre	filtre	filtre	filtre	filtre
CL10451Contig1	#N/A	putative eukaryotic translation initiation factor 4 gamma [Erysiphe necator]		NoExp	NoExp	NoExp	NoExp	NoExp	NoExp	NoExp	NoExp	NoExp	NoExp
CL10452Contig1	#N/A	hypothetical protein [Clostridium sp. CAG:58]<>putative uncharacterized protein [Clostridium sp. CAG:58]		16.404	13.3775	19.4305	0.538516	0.609633	19.4415	19.4193	19.4636	0.0032838	1
CL10452Contig2	#N/A	#N/A		248.469	178.071	318.867	0.840501	0.0103475	353.914	388.978	318.85	-0.286808	0.855565
CL10453Contig1	#N/A	#N/A		filtre	filtre	filtre	filtre	filtre	filtre	filtre	filtre	filtre	filtre
CL10454Contig1	#N/A	hypothetical protein JCGZ_19149 [Jatropha curcas]		300.265	324.909	275.62	-0.237354	0.595939	288.556	301.445	275.668	-0.128963	0.955053
CL10455Contig1	#N/A	conserved hypothetical protein [Ricinus communis]<>conserved hypothetical protein [Ricinus communis]		filtre	filtre	filtre	filtre	filtre	filtre	filtre	filtre	filtre	filtre
CL10456Contig1	GO:0005840 GO:0015934 GO:0005622 GO:0006412 GO:0003735	putative 60s ribosomal protein l26 [Erysiphe necator]		NoExp	NoExp	NoExp	NoExp	NoExp	NoExp	NoExp	NoExp	NoExp	NoExp
CL10457Contig1	#N/A	Myosin-1, putative [Ricinus communis]<>Myosin-1, putative [Ricinus communis]		filtre	filtre	filtre	filtre	filtre	filtre	filtre	filtre	filtre	filtre
CL10457Contig2	#N/A	#N/A		filtre	filtre	filtre	filtre	filtre	filtre	filtre	filtre	filtre	filtre
CL10457Contig3	#N/A	hypothetical protein POPTR_0007s14240g [Populus trichocarpa]<>hypothetical protein POPTR_0007s14240g [Populus trichocarpa]		filtre	filtre	filtre	filtre	filtre	filtre	filtre	filtre	filtre	filtre
CL10458Contig1	#N/A	conserved hypothetical protein [Ricinus communis]<>conserved hypothetical protein [Ricinus communis]		NoExp	NoExp	NoExp	NoExp	NoExp	NoExp	NoExp	NoExp	NoExp	NoExp
CL10459Contig1	GO:0005515 GO:0008270	hypothetical protein JCGZ_11565 [Jatropha curcas]		filtre	filtre	filtre	filtre	filtre	filtre	filtre	filtre	filtre	filtre
CL10459Contig2	#N/A	PREDICTED: uncharacterized protein LOC101310711 [Fragaria vesca subsp. vesca]		filtre	filtre	filtre	filtre	filtre	filtre	filtre	filtre	filtre	filtre
CL1045Contig1	#N/A	hypothetical protein JCGZ_01190 [Jatropha curcas]		328.357	469.547	187.167	-1.32694	0.00870803	188.066	188.534	187.598	-0.00717969	0.999158
CL1045Contig2	#N/A	conserved hypothetical protein [Ricinus communis]<>conserved hypothetical protein [Ricinus communis]		5300.87	7657.08	2944.67	-1.37869	5.48923e-05	3006.32	3061.65	2950.98	-0.0531189	0.979008
CL1045Contig3	#N/A	hypothetical protein JCGZ_01190 [Jatropha curcas]		21.8613	32.0204	11.7023	-1.4522	0.0999091	13.7951	15.8909	11.6992	-0.441792	0.927018
CL10460Contig1	#N/A	PREDICTED: dr1-associated corepressor-like isoform X2 [Populus euphratica]		filtre	filtre	filtre	filtre	filtre	filtre	filtre	filtre	filtre	filtre
CL10461Contig1	GO:0008152 GO:0006629	hypothetical protein JCGZ_21928 [Jatropha curcas]		filtre	filtre	filtre	filtre	filtre	filtre	filtre	filtre	filtre	filtre
CL10461Contig2	GO:0008152 GO:0006629	hypothetical protein JCGZ_21928 [Jatropha curcas]		filtre	filtre	filtre	filtre	filtre	filtre	filtre	filtre	filtre	filtre
CL10462Contig1	#N/A	hypothetical protein POPTR_0015s13180g [Populus trichocarpa]<>hypothetical protein POPTR_0015s13180g [Populus trichocarpa]		177.252	261.834	92.6711	-1.49846	1.0357e-05	110.069	127.361	92.7765	-0.457096	0.781603
CL10463Contig1	#N/A	ubiquitin ligase E3 alpha, putative [Ricinus communis]<>ubiquitin ligase E3 alpha, putative [Ricinus communis]		149.009	201.995	96.0241	-1.07285	0.00164403	92.8067	89.5408	96.0726	0.101579	0.998086
CL10463Contig2	#N/A	hypothetical protein CISIN_1g000141mg [Citrus sinensis]		49.5317	63.342	35.7213	-0.826377	0.146176	32.5222	29.317	35.7275	0.285299	0.969987
CL10464Contig1	#N/A	hypothetical protein JCGZ_00472 [Jatropha curcas]		filtre	filtre	filtre	filtre	filtre	filtre	filtre	filtre	filtre	filtre
CL10465Contig1	#N/A	#N/A		filtre	filtre	filtre	filtre	filtre	NoExp	NoExp	NoExp	NoExp	NoExp
CL10466Contig1	#N/A	hypothetical protein POPTR_0012s05440g [Populus trichocarpa]<>hypothetical protein POPTR_0012s05440g [Populus trichocarpa]		NoExp	NoExp	NoExp	NoExp	NoExp	NoExp	NoExp	NoExp	NoExp	NoExp
CL10467Contig1	GO:0005515 GO:0008270	zinc finger protein, putative [Ricinus communis]<>zinc finger protein, putative [Ricinus communis]		filtre	filtre	filtre	filtre	filtre	filtre	filtre	filtre	filtre	filtre
CL10468Contig1	#N/A	#N/A		331.211	273.154	389.268	0.511048	0.124229	515.987	642.637	389.337	-0.722986	0.088025
CL10469Contig1	#N/A	Enhancer of mRNA-decapping protein 4 [Morus notabilis]<>Enhancer of mRNA-decapping protein 4 [Morus notabilis]		NoExp	NoExp	NoExp	NoExp	NoExp	NoExp	NoExp	NoExp	NoExp	NoExp
CL1046Contig1	#N/A	hypothetical protein JCGZ_21148 [Jatropha curcas]		1100.79	999.154	1202.42	0.267167	0.422005	1228.04	1253.4	1202.69	-0.0595855	0.979155
CL1046Contig2	#N/A	hypothetical protein [Gammaproteobacteria bacterium MFB021]<>hypothetical protein GY26_12915 [Gammaproteobacteria bacterium MFB021]		NoExp	NoExp	NoExp	NoExp	NoExp	NoExp	NoExp	NoExp	NoExp	NoExp
CL1046Contig3	#N/A	hypothetical protein RCOM_0172420 [Ricinus communis]<>hypothetical protein RCOM_0172420 [Ricinus communis]		NoExp	NoExp	NoExp	NoExp	NoExp	NoExp	NoExp	NoExp	NoExp	NoExp
CL1046Contig4	#N/A	bacitracin ABC transporter permease [Bacillus pumilus]<>hypothetical protein B4107_2681 [Bacillus pumilus]		NoExp	NoExp	NoExp	NoExp	NoExp	NoExp	NoExp	NoExp	NoExp	NoExp
CL1046Contig5	#N/A	PREDICTED: uncharacterized protein LOC105139259 isoform X1 [Populus euphratica]		filtre	filtre	filtre	filtre	filtre	filtre	filtre	filtre	filtre	filtre
CL1046Contig6	#N/A	PREDICTED: DNA-directed RNA polymerase II subunit RPB7-like [Cucumis sativus]<>PREDICTED: DNA-directed RNA polymerase II subunit RPB7-like [Cucumis sativus]<>hypothetical protein Csa_2G193330 [Cucumis sativus]		202.8	184.141	221.46	0.266238	0.514425	231.778	242.189	221.366	-0.129702	0.962238
CL1046Contig7	#N/A	PREDICTED: DNA-directed RNA polymerase V subunit 7 [Cucumis melo]		83.3701	73.7807	92.9595	0.333358	0.512595	95.4553	97.9081	93.0024	-0.0741595	0.98898
CL1046Contig8	GO:0003899 GO:0006351	PREDICTED: DNA-directed RNA polymerase V subunit 7-like [Populus euphratica]		1144.1	1114.51	1173.69	0.0746437	0.860979	1311.39	1449	1173.79	-0.303878	0.771137
CL1046Contig9	#N/A	#N/A		filtre	filtre	filtre	filtre	filtre	filtre	filtre	filtre	filtre	filtre
CL10470Contig1	#N/A	#N/A		133.929	81.4925	186.365	1.19339	0.000571235	186.597	186.737	186.458	-0.00215739	1
CL10471Contig1	#N/A	#N/A		filtre	filtre	filtre	filtre	filtre	filtre	filtre	filtre	filtre	filtre
CL10472Contig1	#N/A	PREDICTED: uncharacterized protein LOC105136409 [Populus euphratica]		filtre	filtre	filtre	filtre	filtre	filtre	filtre	filtre	filtre	filtre
CL10473Contig1	#N/A	hypothetical protein POPTR_0013s14820g [Populus trichocarpa]<>hypothetical protein POPTR_0013s14820g [Populus trichocarpa]		50.8529	41.3784	60.3274	0.543936	0.368528	58.8548	57.4175	60.2921	0.0704791	1
CL10474Contig1	#N/A	hypothetical protein JCGZ_12395 [Jatropha curcas]		31.8875	52.6458	11.1292	-2.24196	0.000492606	filtre	filtre	filtre	filtre	filtre
CL10474Contig2	#N/A	hypothetical protein JCGZ_12395 [Jatropha curcas]		67.3953	93.6412	41.1494	-1.18627	0.00899502	65.8652	90.5944	41.1359	-1.13902	0.126906
CL10474Contig3	#N/A	hypothetical protein JCGZ_12395 [Jatropha curcas]		32.5994	42.5902	22.6087	-0.913641	0.16631	29.6834	36.7711	22.5957	-0.702525	0.722173
CL10475Contig1	GO:0016747	Anthocyanin 5-aromatic acyltransferase, putative [Ricinus communis]<>Anthocyanin 5-aromatic acyltransferase, putative [Ricinus communis]		NoExp	NoExp	NoExp	NoExp	NoExp	NoExp	NoExp	NoExp	NoExp	NoExp
CL10476Contig1	#N/A	hypothetical protein VITISV_037927 [Vitis vinifera]		filtre	filtre	filtre	filtre	filtre	filtre	filtre	filtre	filtre	filtre
CL10476Contig2	#N/A	Beta-galactosidase [Medicago truncatula]		filtre	filtre	filtre	filtre	filtre	filtre	filtre	filtre	filtre	filtre
CL10477Contig1	#N/A	hypothetical protein JCGZ_23521 [Jatropha curcas]		filtre	filtre	filtre	filtre	filtre	filtre	filtre	filtre	filtre	filtre
CL10478Contig1	#N/A	hypothetical protein JCGZ_21442 [Jatropha curcas]		130.384	148.272	112.496	-0.398363	0.408138	113.558	114.627	112.488	-0.0271767	1
CL10479Contig1	#N/A	conserved hypothetical protein [Ricinus communis]<>conserved hypothetical protein [Ricinus communis]		NoExp	NoExp	NoExp	NoExp	NoExp	NoExp	NoExp	NoExp	NoExp	NoExp
CL10479Contig2	#N/A	conserved hypothetical protein [Ricinus communis]<>conserved hypothetical protein [Ricinus communis]		NoExp	NoExp	NoExp	NoExp	NoExp	NoExp	NoExp	NoExp	NoExp	NoExp
CL1047Contig1	GO:0004488 GO:0003824 GO:0055114 GO:0009396	hypothetical protein CICLE_v10012007mg [Citrus clementina]<>hypothetical protein CICLE_v10012007mg [Citrus clementina]<>hypothetical protein CISIN_1g017679mg [Citrus sinensis]<>hypothetical protein CISIN_1g017679mg [Citrus sinensis]<>hypothetical protein CISIN_1g017679mg [Citrus sinensis]		NoExp	NoExp	NoExp	NoExp	NoExp	NoExp	NoExp	NoExp	NoExp	NoExp
CL1047Contig10	#N/A	hypothetical protein JCGZ_00600 [Jatropha curcas]		30.362	26.0094	34.7146	0.416507	0.617159	29.6095	24.4496	34.7694	0.508007	0.897883
CL1047Contig11	#N/A	hypothetical protein JCGZ_00600 [Jatropha curcas]		NoExp	NoExp	NoExp	NoExp	NoExp	NoExp	NoExp	NoExp	NoExp	NoExp
CL1047Contig12	#N/A	hypothetical protein JCGZ_00600 [Jatropha curcas]		filtre	filtre	filtre	filtre	filtre	NoExp	NoExp	NoExp	NoExp	NoExp
CL1047Contig13	#N/A	hypothetical protein JCGZ_00599 [Jatropha curcas]		132.67	123.67	141.669	0.196031	0.668484	133.644	125.502	141.787	0.176021	0.973617
CL1047Contig2	GO:0006810 GO:0016021	hypothetical protein JCGZ_00600 [Jatropha curcas]		NoExp	NoExp	NoExp	NoExp	NoExp	NoExp	NoExp	NoExp	NoExp	NoExp
CL1047Contig3	#N/A	hypothetical protein JCGZ_00599 [Jatropha curcas]		NoExp	NoExp	NoExp	NoExp	NoExp	NoExp	NoExp	NoExp	NoExp	NoExp
CL1047Contig4	GO:0006810 GO:0016021	hypothetical protein JCGZ_00600 [Jatropha curcas]		203.722	157.779	249.665	0.662089	0.0544452	264.262	278.935	249.588	-0.160378	0.941521
CL1047Contig5	GO:0006810 GO:0016021	hypothetical protein JCGZ_00600 [Jatropha curcas]		213.464	216.557	210.37	-0.0418117	0.984665	193.3	176.141	210.459	0.256809	0.927948
CL1047Contig6	#N/A	hypothetical protein JCGZ_00600 [Jatropha curcas]		filtre	filtre	filtre	filtre	filtre	filtre	filtre	filtre	filtre	filtre
CL1047Contig7	GO:0004488 GO:0003824 GO:0055114 GO:0009396	methylenetetrahydrofolate dehydrogenase, putative [Ricinus communis]<>methylenetetrahydrofolate dehydrogenase, putative [Ricinus communis]		21.0941	18.6327	23.5555	0.338232	0.762605	26.0576	28.5497	23.5655	-0.276799	0.949871
CL1047Contig8	#N/A	hypothetical protein JCGZ_00600 [Jatropha curcas]		76.4532	67.6671	85.2394	0.333066	0.517624	76.8771	68.4657	85.2886	0.316971	0.928458
CL1047Contig9	#N/A	hypothetical protein JCGZ_00600 [Jatropha curcas]		filtre	filtre	filtre	filtre	filtre	filtre	filtre	filtre	filtre	filtre
CL10480Contig1	#N/A	ribosomal RNA small subunit methyltransferase B, putative [Ricinus communis]<>ribosomal RNA small subunit methyltransferase B, putative [Ricinus communis]		20.678	20.7838	20.5721	-0.0147699	1	21.9402	23.2898	20.5905	-0.177717	0.981144
CL10481Contig1	GO:0031123 GO:0005634 GO:0004652 GO:0003723 GO:0016779 GO:0043631	hypothetical protein JCGZ_19031 [Jatropha curcas]		NoExp	NoExp	NoExp	NoExp	NoExp	NoExp	NoExp	NoExp	NoExp	NoExp
CL10482Contig1	GO:0006270 GO:0009507 GO:0000811	hypothetical protein JCGZ_06169 [Jatropha curcas]		42.3885	31.2544	53.5225	0.776088	0.159132	52.6128	51.6942	53.5315	0.0503836	1
CL10483Contig1	#N/A	#N/A		NoExp	NoExp	NoExp	NoExp	NoExp	NoExp	NoExp	NoExp	NoExp	NoExp
CL10484Contig1	GO:0055085	hypothetical protein JCGZ_02378 [Jatropha curcas]		filtre	filtre	filtre	filtre	filtre	filtre	filtre	filtre	filtre	filtre
CL10485Contig1	GO:0016020 GO:0003333 GO:0015171	hypothetical protein POPTR_0004s18450g [Populus trichocarpa]<>hypothetical protein POPTR_0004s18450g [Populus trichocarpa]<>hypothetical protein POPTR_0004s18450g [Populus trichocarpa]<>hypothetical protein POPTR_0004s18450g [Populus trichocarpa]		139.18	141.217	137.142	-0.0422463	0.974837	153.554	169.966	137.141	-0.309587	0.883369
CL10486Contig1	GO:0003677 GO:0003682	hypothetical protein JCGZ_24594 [Jatropha curcas]<>MYB family protein [Jatropha curcas]		18.1307	18.2018	18.0596	-0.0113171	1	15.6256	13.205	18.0462	0.45061	0.927554
CL10486Contig2	GO:0003677 GO:0003682	hypothetical protein JCGZ_24594 [Jatropha curcas]<>MYB family protein [Jatropha curcas]		54.9452	59.676	50.2145	-0.249047	0.760506	46.667	43.0977	50.2363	0.221119	0.973474
CL10487Contig1	GO:0005515	putative 26s proteasome non-atpase regulatory subunit 12 [Erysiphe necator]		NoExp	NoExp	NoExp	NoExp	NoExp	NoExp	NoExp	NoExp	NoExp	NoExp
CL10488Contig1	#N/A	chitin synthase 3 [Cladophialophora immunda]		20.558	19.2756	21.8405	0.180223	0.873995	19.4571	17.0785	21.8357	0.35451	0.961721
CL10488Contig2	#N/A	hypothetical protein [Bacteroides barnesiae]		16.7396	14.0979	19.3813	0.459179	0.679015	18.8356	18.2554	19.4158	0.0889067	1
CL10489Contig1	#N/A	PREDICTED: putative late blight resistance protein homolog R1B-19 [Phoenix dactylifera]		NoExp	NoExp	NoExp	NoExp	NoExp	NoExp	NoExp	NoExp	NoExp	NoExp
CL10489Contig2	#N/A	PREDICTED: uncharacterized protein LOC105119269, partial [Populus euphratica]		NoExp	NoExp	NoExp	NoExp	NoExp	NoExp	NoExp	NoExp	NoExp	NoExp
CL1048Contig1	#N/A	cell division protein FtsY [Synechococcus sp. PCC 7502]<>signal recognition particle-docking protein FtsY [Synechococcus sp. PCC 7502]		filtre	filtre	filtre	filtre	filtre	filtre	filtre	filtre	filtre	filtre
CL1048Contig2	#N/A	Uncharacterized protein TCM_020114 [Theobroma cacao]<>Uncharacterized protein TCM_020114 [Theobroma cacao]		6872.46	1223.97	12520.9	3.35471	5.19649e-22	9080.89	5605.88	12555.9	1.16335	0.0159758
CL1048Contig3	#N/A	Ac-like transposase THELMA13 [Theobroma cacao]<>Ac-like transposase THELMA13 [Theobroma cacao]		filtre	filtre	filtre	filtre	filtre	filtre	filtre	filtre	filtre	filtre
CL1048Contig4	#N/A	hypothetical protein POPTR_0007s02110g [Populus trichocarpa]<>hypothetical protein POPTR_0007s02110g [Populus trichocarpa]		14941.1	3057.87	26824.3	3.13294	2.07475e-21	20372.8	13900.1	26845.4	0.949576	0.0141485
CL10490Contig1	#N/A	hypothetical protein JCGZ_21166 [Jatropha curcas]		filtre	filtre	filtre	filtre	filtre	filtre	filtre	filtre	filtre	filtre
CL10491Contig1	#N/A	hypothetical protein JCGZ_12155 [Jatropha curcas]		114.662	100.041	129.283	0.369937	0.468853	103.576	77.8383	129.313	0.732318	0.837202
CL10491Contig2	#N/A	protein of unknown function [Xenorhabdus bovienii]		filtre	filtre	filtre	filtre	filtre	filtre	filtre	filtre	filtre	filtre
CL10492Contig1	#N/A	#N/A		NoExp	NoExp	NoExp	NoExp	NoExp	NoExp	NoExp	NoExp	NoExp	NoExp
CL10492Contig2	#N/A	#N/A		NoExp	NoExp	NoExp	NoExp	NoExp	NoExp	NoExp	NoExp	NoExp	NoExp
CL10493Contig1	GO:0016747	hypothetical protein JCGZ_02587 [Jatropha curcas]		179.082	165.015	193.148	0.227108	0.664452	210.008	227.05	192.966	-0.234661	0.916247
CL10493Contig2	#N/A	PREDICTED: benzyl alcohol O-benzoyltransferase-like, partial [Cucumis sativus]		filtre	filtre	filtre	filtre	filtre	filtre	filtre	filtre	filtre	filtre
CL10494Contig1	GO:0016020	hypothetical protein JCGZ_15846 [Jatropha curcas]		NoExp	NoExp	NoExp	NoExp	NoExp	filtre	filtre	filtre	filtre	filtre
CL10495Contig1	#N/A	pentatricopeptide repeat-containing protein, putative [Ricinus communis]<>pentatricopeptide repeat-containing protein, putative [Ricinus communis]		78.6118	71.6639	85.5597	0.255686	0.635874	88.4917	91.4004	85.583	-0.0948772	0.987547
CL10496Contig1	#N/A	unknow protein [Oryza sativa Japonica Group]		NoExp	NoExp	NoExp	NoExp	NoExp	NoExp	NoExp	NoExp	NoExp	NoExp
CL10497Contig1	GO:0043531	hypothetical protein JCGZ_04985 [Jatropha curcas]		NoExp	NoExp	NoExp	NoExp	NoExp	NoExp	NoExp	NoExp	NoExp	NoExp
CL10497Contig2	#N/A	hypothetical protein CICLE_v10019599mg [Citrus clementina]<>hypothetical protein CICLE_v10019599mg [Citrus clementina]		NoExp	NoExp	NoExp	NoExp	NoExp	NoExp	NoExp	NoExp	NoExp	NoExp
CL10497Contig3	#N/A	resistance family protein [Populus trichocarpa]<>resistance family protein [Populus trichocarpa]		NoExp	NoExp	NoExp	NoExp	NoExp	filtre	filtre	filtre	filtre	filtre
CL10498Contig1	GO:0005515	leucine-rich repeat containing protein, putative [Ricinus communis]<>leucine-rich repeat containing protein, putative [Ricinus communis]		filtre	filtre	filtre	filtre	filtre	filtre	filtre	filtre	filtre	filtre
CL10499Contig1	#N/A	#N/A		filtre	filtre	filtre	filtre	filtre	filtre	filtre	filtre	filtre	filtre
CL1049Contig1	GO:0008270	ATP-dependent RNA helicase, putative [Ricinus communis]<>ATP-dependent RNA helicase, putative [Ricinus communis]		3503.96	4831.99	2175.94	-1.15098	6.74233e-05	2443.67	2712.17	2175.18	-0.318309	0.758751
CL1049Contig2	GO:0004386	hypothetical protein JCGZ_24931 [Jatropha curcas]		550.542	585.757	515.328	-0.184812	0.699593	544.082	572.792	515.372	-0.152397	0.935867
CL1049Contig3	#N/A	hypothetical protein JCGZ_24931 [Jatropha curcas]		69.2978	69.8376	68.758	-0.0224778	1	56.2358	43.7023	68.7694	0.654058	0.831622
CL104Contig1	GO:0000160 GO:0004871	Histidine-containing phosphotransfer protein, putative [Ricinus communis]<>Histidine-containing phosphotransfer protein, putative [Ricinus communis]		filtre	filtre	filtre	filtre	filtre	filtre	filtre	filtre	filtre	filtre
CL104Contig10	#N/A	#N/A		filtre	filtre	filtre	filtre	filtre	filtre	filtre	filtre	filtre	filtre
CL104Contig11	#N/A	PREDICTED: histidine-containing phosphotransfer protein 1 isoform X2 [Nelumbo nucifera]		filtre	filtre	filtre	filtre	filtre	filtre	filtre	filtre	filtre	filtre
CL104Contig12	#N/A	hypothetical protein JCGZ_17880 [Jatropha curcas]		60.8266	44.9248	76.7284	0.772248	0.114203	62.546	48.3143	76.7777	0.668237	0.771691
CL104Contig13	#N/A	hypothetical protein JCGZ_17880 [Jatropha curcas]		172.397	152.802	191.992	0.32938	0.402622	161.618	131.086	192.151	0.551726	0.671062
CL104Contig14	GO:0005515	hypothetical protein JCGZ_02286 [Jatropha curcas]		1178.25	1249.76	1106.73	-0.175344	0.713182	1070.82	1035.19	1106.45	0.0960445	0.98898
CL104Contig15	GO:0000160 GO:0004871	Histidine-containing phosphotransfer protein, putative [Ricinus communis]<>Histidine-containing phosphotransfer protein, putative [Ricinus communis]		195.821	310.585	81.0577	-1.93797	2.24733e-06	92.5813	104.124	81.0386	-0.361622	0.891849
CL104Contig16	GO:0000160 GO:0004871	Histidine-containing phosphotransfer protein, putative [Ricinus communis]<>Histidine-containing phosphotransfer protein, putative [Ricinus communis]		1473.54	2275.61	671.468	-1.76086	2.25604e-10	1045.88	1420.18	671.585	-1.08043	0.00570688
CL104Contig17	GO:0005515	meprin and TRAF homology domain-containing family protein [Populus trichocarpa]<>meprin and TRAF homology domain-containing family protein [Populus trichocarpa]		164.563	170.575	158.55	-0.105467	0.898581	138.755	118.878	158.632	0.416207	0.871458
CL104Contig18	#N/A	#N/A		filtre	filtre	filtre	filtre	filtre	filtre	filtre	filtre	filtre	filtre
CL104Contig19	#N/A	hypothetical protein F383_23817 [Gossypium arboreum]		filtre	filtre	filtre	filtre	filtre	filtre	filtre	filtre	filtre	filtre
CL104Contig2	GO:0000160 GO:0004871	Histidine-containing phosphotransfer protein, putative [Ricinus communis]<>Histidine-containing phosphotransfer protein, putative [Ricinus communis]		filtre	filtre	filtre	filtre	filtre	filtre	filtre	filtre	filtre	filtre
CL104Contig20	#N/A	#N/A		filtre	filtre	filtre	filtre	filtre	filtre	filtre	filtre	filtre	filtre
CL104Contig3	#N/A	hypothetical protein CICLE_v10030561mg [Citrus clementina]<>hypothetical protein CICLE_v10030561mg [Citrus clementina]		filtre	filtre	filtre	filtre	filtre	filtre	filtre	filtre	filtre	filtre
CL104Contig4	#N/A	Uncharacterized protein isoform 1 [Theobroma cacao]<>Uncharacterized protein isoform 1 [Theobroma cacao]		filtre	filtre	filtre	filtre	filtre	filtre	filtre	filtre	filtre	filtre
CL104Contig5	#N/A	hypothetical protein JCGZ_02286 [Jatropha curcas]		filtre	filtre	filtre	filtre	filtre	filtre	filtre	filtre	filtre	filtre
CL104Contig6	#N/A	hypothetical protein CISIN_1g001185mg [Citrus sinensis]		filtre	filtre	filtre	filtre	filtre	filtre	filtre	filtre	filtre	filtre
CL104Contig7	#N/A	hypothetical protein RCOM_1082870 [Ricinus communis]<>hypothetical protein RCOM_1082870 [Ricinus communis]		81.3613	58.6398	104.083	0.827779	0.0642526	79.5105	54.7543	104.267	0.929235	0.488351
CL104Contig8	#N/A	hypothetical protein JCGZ_02286 [Jatropha curcas]		939.889	1217.67	662.105	-0.878996	0.00415223	678.363	694.729	661.997	-0.069627	0.975075
CL104Contig9	#N/A	hypothetical protein JCGZ_17880 [Jatropha curcas]		128.601	101.207	155.995	0.62419	0.114019	133.367	110.531	156.203	0.498974	0.801023
CL10500Contig1	#N/A	hypothetical protein JCGZ_21827 [Jatropha curcas]		filtre	filtre	filtre	filtre	filtre	filtre	filtre	filtre	filtre	filtre
CL10501Contig1	GO:0008915 GO:0009245	hypothetical protein JCGZ_13774 [Jatropha curcas]		NoExp	NoExp	NoExp	NoExp	NoExp	NoExp	NoExp	NoExp	NoExp	NoExp
CL10501Contig2	#N/A	hypothetical protein POPTR_0014s15850g [Populus trichocarpa]<>hypothetical protein POPTR_0014s15850g [Populus trichocarpa]		54.7272	68.1813	41.2732	-0.724172	0.203297	43.5811	45.85	41.3122	-0.150354	0.975992
CL10502Contig1	#N/A	nucleic acid binding protein, putative [Ricinus communis]<>nucleic acid binding protein, putative [Ricinus communis]		NoExp	NoExp	NoExp	NoExp	NoExp	NoExp	NoExp	NoExp	NoExp	NoExp
CL10502Contig2	#N/A	nucleic acid binding protein, putative [Ricinus communis]<>nucleic acid binding protein, putative [Ricinus communis]		NoExp	NoExp	NoExp	NoExp	NoExp	NoExp	NoExp	NoExp	NoExp	NoExp
CL10503Contig1	#N/A	mahogunin, putative [Ricinus communis]<>mahogunin, putative [Ricinus communis]		filtre	filtre	filtre	filtre	filtre	filtre	filtre	filtre	filtre	filtre
CL10504Contig1	#N/A	#N/A		filtre	filtre	filtre	filtre	filtre	filtre	filtre	filtre	filtre	filtre
CL10504Contig2	#N/A	Chitin-inducible gibberellin-responsive protein, putative [Ricinus communis]<>Chitin-inducible gibberellin-responsive protein, putative [Ricinus communis]		90.7693	122.584	58.955	-1.05608	0.0103508	55.8729	52.7801	58.9657	0.159881	0.991266
CL10505Contig1	GO:0006508 GO:0006629 GO:0004190	hypothetical protein JCGZ_19101 [Jatropha curcas]		56.362	105.875	6.84891	-3.95035	1.34665e-11	13.8348	20.816	6.85357	-1.60277	0.197226
CL10506Contig1	#N/A	pathogenesis-related family protein [Populus trichocarpa]<>pathogenesis-related family protein [Populus trichocarpa]		NoExp	NoExp	NoExp	NoExp	NoExp	NoExp	NoExp	NoExp	NoExp	NoExp
CL10507Contig1	#N/A	PREDICTED: 50S ribosomal protein L24, chloroplastic [Populus euphratica]		43.912	49.3307	38.4933	-0.357881	0.652445	34.711	30.8761	38.546	0.320091	0.948837
CL10507Contig2	#N/A	mitochondrial ribosomal protein L24, putative [Ricinus communis]<>mitochondrial ribosomal protein L24, putative [Ricinus communis]		filtre	filtre	filtre	filtre	filtre	filtre	filtre	filtre	filtre	filtre
CL10508Contig1	GO:0004713 GO:0004674 GO:0005524 GO:0004672 GO:0006468 GO:0016772	Kinase superfamily protein [Theobroma cacao]<>Kinase superfamily protein [Theobroma cacao]		filtre	filtre	filtre	filtre	filtre	filtre	filtre	filtre	filtre	filtre
CL10509Contig1	GO:0005515	hypothetical protein JCGZ_23268 [Jatropha curcas]		filtre	filtre	filtre	filtre	filtre	filtre	filtre	filtre	filtre	filtre
CL10509Contig2	#N/A	hypothetical protein PRUPE_ppa023746mg, partial [Prunus persica]<>hypothetical protein PRUPE_ppa023746mg, partial [Prunus persica]		46.3248	45.2361	47.4135	0.0678241	0.935221	43.2666	39.0671	47.4661	0.280944	0.961479
CL1050Contig1	GO:0009098 GO:0008152 GO:0003861 GO:0009316	hypothetical protein JCGZ_03423 [Jatropha curcas]		1166.18	890.764	1441.59	0.694549	0.0459371	1613.24	1786	1440.48	-0.310188	0.819095
CL1050Contig2	#N/A	hypothetical protein ARB_06951 [Arthroderma benhamiae CBS 112371]<>hypothetical protein ARB_06951 [Arthroderma benhamiae CBS 112371]		filtre	filtre	filtre	filtre	filtre	filtre	filtre	filtre	filtre	filtre
CL1050Contig3	GO:0006833 GO:0008152 GO:0003861 GO:0006096 GO:0007030 GO:0009266 GO:0009316 GO:0009098 GO:0006972 GO:0046686 GO:0016836 GO:0009651 GO:0005739 GO:0009570	3-isopropylmalate dehydratase, putative [Ricinus communis]<>3-isopropylmalate dehydratase, putative [Ricinus communis]		16.9764	15.0634	18.8894	0.326526	0.913217	filtre	filtre	filtre	filtre	filtre
CL1050Contig4	GO:0009098 GO:0008152 GO:0003861 GO:0009316	hypothetical protein JCGZ_03423 [Jatropha curcas]		1984.98	1794.76	2175.19	0.277351	0.538422	2748.1	3323.2	2172.99	-0.612893	0.322656
CL10510Contig1	GO:0008152 GO:0016758	UDP-glucuronosyltransferase, putative [Ricinus communis]<>UDP-glucuronosyltransferase, putative [Ricinus communis]		NoExp	NoExp	NoExp	NoExp	NoExp	filtre	filtre	filtre	filtre	filtre
CL10511Contig1	#N/A	polyprotein [Kairi virus]		34.2539	19.1468	49.361	1.36626	0.0160643	39.2849	29.1625	49.4072	0.760607	0.704956
CL10511Contig2	#N/A	major facilitator superfamily MFS_1 [Leptolyngbya sp. PCC 7376]		filtre	filtre	filtre	filtre	filtre	filtre	filtre	filtre	filtre	filtre
CL10511Contig3	#N/A	polyprotein [Kairi virus]		73.8965	59.3065	88.4865	0.577266	0.266873	90.5473	92.7059	88.3887	-0.0687993	0.992762
CL10512Contig1	#N/A	interferon-induced guanylate-binding protein, putative [Ricinus communis]<>interferon-induced guanylate-binding protein, putative [Ricinus communis]		109.444	106.622	112.265	0.0744123	0.906733	103.395	94.4297	112.361	0.250824	0.948407
CL10513Contig1	#N/A	hypothetical protein [Rheinheimera sp. A13L]<>hypothetical protein Rhein_2938 [Rheinheimera sp. A13L]		65.2655	77.4719	53.0591	-0.546074	0.388054	57.8844	62.7001	53.0686	-0.240609	0.937941
CL10514Contig1	#N/A	#N/A		NoExp	NoExp	NoExp	NoExp	NoExp	NoExp	NoExp	NoExp	NoExp	NoExp
CL10515Contig1	GO:0005515	hypothetical protein JCGZ_22333 [Jatropha curcas]		95.72	82.7944	108.646	0.392025	0.389279	98.4652	88.2315	108.699	0.300971	0.924729
CL10516Contig1	#N/A	PREDICTED: exportin-4 isoform X2 [Sesamum indicum]		22.1598	30.5248	13.7947	-1.14587	0.193578	15.4345	17.0991	13.7698	-0.312417	0.946991
CL10516Contig2	#N/A	exportin-4 protein, putative [Medicago truncatula]		14.5708	18.0023	11.1393	-0.692517	0.563249	filtre	filtre	filtre	filtre	filtre
CL10517Contig1	GO:0016602 GO:0006355 GO:0043565 GO:0005622 GO:0046982 GO:0003700	putative ccaat-binding factor complex subunit [Erysiphe necator]		NoExp	NoExp	NoExp	NoExp	NoExp	NoExp	NoExp	NoExp	NoExp	NoExp
CL10518Contig1	GO:0016020	catalytic, putative [Ricinus communis]<>catalytic, putative [Ricinus communis]		105.373	91.5118	119.234	0.38177	0.398411	112.713	106.235	119.191	0.166017	0.979373
CL10519Contig1	#N/A	conserved hypothetical protein [Ricinus communis]<>conserved hypothetical protein [Ricinus communis]		98.7317	78.2984	119.165	0.605906	0.140519	134.366	149.561	119.171	-0.327702	0.872969
CL1051Contig1	#N/A	hypothetical protein JCGZ_14395 [Jatropha curcas]		1657.77	1542.85	1772.7	0.200353	0.604132	1960.52	2149.11	1771.92	-0.278427	0.815756
CL1051Contig2	#N/A	hypothetical protein POPTR_0014s080202g, partial [Populus trichocarpa]<>hypothetical protein POPTR_0014s080202g, partial [Populus trichocarpa]		617.968	517.899	718.037	0.471389	0.150715	732.938	748.129	717.747	-0.0598129	0.982226
CL1051Contig3	#N/A	CRP, putative [Ricinus communis]<>CRP, putative [Ricinus communis]		1720.9	1616.61	1825.19	0.175079	0.641428	1590.86	1356.02	1825.7	0.429079	0.831073
CL1051Contig4	#N/A	CRP, putative [Ricinus communis]<>CRP, putative [Ricinus communis]		85.1241	78.783	91.4652	0.215339	0.715618	70.7809	49.9475	91.6143	0.87516	0.781058
CL1051Contig5	#N/A	hypothetical protein JCGZ_14395 [Jatropha curcas]		filtre	filtre	filtre	filtre	filtre	filtre	filtre	filtre	filtre	filtre
CL1051Contig6	GO:0006357 GO:0016592 GO:0001104	CRP, putative [Ricinus communis]<>CRP, putative [Ricinus communis]		filtre	filtre	filtre	filtre	filtre	filtre	filtre	filtre	filtre	filtre
CL1051Contig7	#N/A	CRP, putative [Ricinus communis]<>CRP, putative [Ricinus communis]		171.553	167.363	175.743	0.0704899	0.876073	145.771	115.719	175.823	0.603501	0.847775
CL1051Contig8	#N/A	CRP, putative [Ricinus communis]<>CRP, putative [Ricinus communis]		48.3214	43.1978	53.4449	0.307095	0.640383	43.42	33.3281	53.5119	0.683119	0.827825
CL1051Contig9	#N/A	hypothetical protein JCGZ_14395 [Jatropha curcas]		221.543	193.184	249.902	0.37139	0.320967	219.255	188.449	250.062	0.408113	0.872969
CL10520Contig1	GO:0004252 GO:0006508	hypothetical protein JCGZ_14478 [Jatropha curcas]		filtre	filtre	filtre	filtre	filtre	filtre	filtre	filtre	filtre	filtre
CL10521Contig1	GO:0006281	PREDICTED: Fanconi anemia group I protein isoform X1 [Populus euphratica]		48.4099	13.8471	82.9726	2.58305	2.76501e-07	63.4246	43.7642	83.0849	0.924835	0.446627
CL10522Contig1	GO:0005524 GO:0016887	putative elongation factor 3 [Erysiphe necator]		NoExp	NoExp	NoExp	NoExp	NoExp	NoExp	NoExp	NoExp	NoExp	NoExp
CL10523Contig1	GO:0006355 GO:0043565 GO:0003700	WRKY transcription factor 03 [Jatropha curcas]<>hypothetical protein JCGZ_07085 [Jatropha curcas]		140.371	130.816	149.927	0.196712	0.676529	134.199	118.389	150.01	0.341523	0.895753
CL10524Contig1	#N/A	putative lipase b precursor protein [Erysiphe necator]		NoExp	NoExp	NoExp	NoExp	NoExp	NoExp	NoExp	NoExp	NoExp	NoExp
CL10525Contig1	#N/A	hypothetical protein JCGZ_12966 [Jatropha curcas]		filtre	filtre	filtre	filtre	filtre	filtre	filtre	filtre	filtre	filtre
CL10526Contig1	GO:0006950	hypothetical protein JCGZ_05696 [Jatropha curcas]		87.3163	69.4135	105.219	0.60011	0.148938	87.1369	68.9886	105.285	0.609872	0.730646
CL10526Contig2	#N/A	hypothetical protein JCGZ_05696 [Jatropha curcas]		39.7366	32.4992	46.9739	0.531455	0.395586	42.7127	38.4253	47.0001	0.290609	0.954016
CL10527Contig1	#N/A	#N/A		filtre	filtre	filtre	filtre	filtre	29.3929	41.6613	17.1245	-1.28264	0.277985
CL10527Contig2	#N/A	hypothetical protein JCGZ_15122 [Jatropha curcas]		61.8113	26.5691	97.0535	1.86903	0.000135419	121.095	145.275	96.914	-0.584012	0.700184
CL10528Contig1	GO:0046983	PREDICTED: transcription factor BEE 1 isoform X2 [Populus euphratica]		NoExp	NoExp	NoExp	NoExp	NoExp	NoExp	NoExp	NoExp	NoExp	NoExp
CL10528Contig2	#N/A	basic helix-loop-helix family protein [Populus trichocarpa]<>basic helix-loop-helix family protein [Populus trichocarpa]		filtre	filtre	filtre	filtre	filtre	filtre	filtre	filtre	filtre	filtre
CL10529Contig1	#N/A	hypothetical protein JCGZ_00586 [Jatropha curcas]		28.5267	36.0137	21.0396	-0.775441	0.375535	21.2193	21.4113	21.0272	-0.0261156	1
CL1052Contig1	#N/A	hypothetical protein POPTR_0009s08240g [Populus trichocarpa]<>hypothetical protein POPTR_0009s08240g [Populus trichocarpa]		450.756	498.495	403.018	-0.306733	0.464535	450.312	497.261	403.362	-0.301928	0.827346
CL1052Contig2	#N/A	conserved hypothetical protein [Ricinus communis]<>conserved hypothetical protein [Ricinus communis]		35.3823	53.8804	16.8842	-1.67409	0.00447753	21.1668	25.4438	16.8898	-0.591166	0.837751
CL1052Contig3	#N/A	conserved hypothetical protein [Ricinus communis]<>conserved hypothetical protein [Ricinus communis]		372.778	561.853	183.702	-1.61282	2.43205e-08	205.866	228.005	183.727	-0.311499	0.848609
CL1052Contig4	#N/A	conserved hypothetical protein [Ricinus communis]<>conserved hypothetical protein [Ricinus communis]		34.7968	52.7552	16.8383	-1.64757	0.00340714	20.4192	24.0025	16.8359	-0.511646	0.861317
CL1052Contig5	#N/A	PREDICTED: uncharacterized protein LOC105109966 [Populus euphratica]		3475.58	5448.77	1502.39	-1.85867	5.15625e-13	1919.17	2335.54	1502.8	-0.636097	0.228264
CL10530Contig1	#N/A	hypothetical protein JCGZ_07498 [Jatropha curcas]		94.7788	134.875	54.6828	-1.30246	0.00179711	63.0748	71.4281	54.7215	-0.384384	0.879108
CL10531Contig1	GO:0005515 GO:0005488	TATA-binding protein-associated factor MOT1, putative [Ricinus communis]<>TATA-binding protein-associated factor MOT1, putative [Ricinus communis]		89.197	85.21	93.1841	0.129062	0.825386	79.8985	66.603	93.1941	0.484651	0.894689
CL10532Contig1	#N/A	#N/A		NoExp	NoExp	NoExp	NoExp	NoExp	NoExp	NoExp	NoExp	NoExp	NoExp
CL10532Contig2	#N/A	#N/A		NoExp	NoExp	NoExp	NoExp	NoExp	NoExp	NoExp	NoExp	NoExp	NoExp
CL10532Contig3	#N/A	PREDICTED: uncharacterized protein LOC104097278 [Nicotiana tomentosiformis]		filtre	filtre	filtre	filtre	filtre	filtre	filtre	filtre	filtre	filtre
CL10533Contig1	#N/A	#N/A		NoExp	NoExp	NoExp	NoExp	NoExp	NoExp	NoExp	NoExp	NoExp	NoExp
CL10533Contig2	#N/A	#N/A		NoExp	NoExp	NoExp	NoExp	NoExp	NoExp	NoExp	NoExp	NoExp	NoExp
CL10534Contig1	GO:0016788 GO:0006629	zinc finger protein, putative [Ricinus communis]<>zinc finger protein, putative [Ricinus communis]		filtre	filtre	filtre	filtre	filtre	filtre	filtre	filtre	filtre	filtre
CL10534Contig2	#N/A	zinc finger protein, putative [Ricinus communis]<>zinc finger protein, putative [Ricinus communis]		NoExp	NoExp	NoExp	NoExp	NoExp	NoExp	NoExp	NoExp	NoExp	NoExp
CL10535Contig1	#N/A	#N/A		filtre	filtre	filtre	filtre	filtre	filtre	filtre	filtre	filtre	filtre
CL10536Contig1	GO:0009055 GO:0016705 GO:0020037 GO:0005506 GO:0004497 GO:0055114	hypothetical protein PHAVU_002G247300g [Phaseolus vulgaris]<>hypothetical protein PHAVU_002G247300g [Phaseolus vulgaris]		NoExp	NoExp	NoExp	NoExp	NoExp	NoExp	NoExp	NoExp	NoExp	NoExp
CL10537Contig1	GO:0003677 GO:0006355	hypothetical protein JCGZ_17282 [Jatropha curcas]		filtre	filtre	filtre	filtre	filtre	filtre	filtre	filtre	filtre	filtre
CL10538Contig1	#N/A	hypothetical protein JCGZ_06976 [Jatropha curcas]		221.883	203.048	240.718	0.245521	0.560507	189.756	138.476	241.037	0.799613	0.489296
CL10539Contig1	#N/A	folate carrier protein, putative [Ricinus communis]<>folate carrier protein, putative [Ricinus communis]		NoExp	NoExp	NoExp	NoExp	NoExp	filtre	filtre	filtre	filtre	filtre
CL1053Contig1	GO:0000145 GO:0006887	hypothetical protein CISIN_1g0426212mg, partial [Citrus sinensis]		filtre	filtre	filtre	filtre	filtre	filtre	filtre	filtre	filtre	filtre
CL1053Contig2	#N/A	exocyst subunit EXO70 family protein [Populus trichocarpa]<>exocyst subunit EXO70 family protein [Populus trichocarpa]		filtre	filtre	filtre	filtre	filtre	filtre	filtre	filtre	filtre	filtre
CL1053Contig3	GO:0000145 GO:0006887	hypothetical protein JCGZ_01980 [Jatropha curcas]		523.074	604.005	442.144	-0.450046	0.184847	429.59	416.611	442.569	0.0872033	0.995534
CL10540Contig1	#N/A	#N/A		39.5684	38.3005	40.8363	0.0924887	0.923739	35.7183	30.5764	40.8602	0.418278	0.917859
CL10540Contig2	#N/A	hypothetical protein JCGZ_12187 [Jatropha curcas]		filtre	filtre	filtre	filtre	filtre	filtre	filtre	filtre	filtre	filtre
CL10540Contig3	#N/A	#N/A		98.1441	66.9569	129.331	0.949767	0.031	101.264	73.3308	129.198	0.81709	0.56228
CL10541Contig1	#N/A	hypothetical protein JCGZ_01274 [Jatropha curcas]		filtre	filtre	filtre	filtre	filtre	filtre	filtre	filtre	filtre	filtre
CL10541Contig2	#N/A	hypothetical protein JCGZ_01274 [Jatropha curcas]		NoExp	NoExp	NoExp	NoExp	NoExp	NoExp	NoExp	NoExp	NoExp	NoExp
CL10542Contig1	GO:0006810 GO:0055085 GO:0005524 GO:0042626 GO:0016021	ABC transporter family protein [Hevea brasiliensis]		105.195	118.426	91.9638	-0.364851	0.546674	93.9751	96.0882	91.862	-0.0648904	0.996831
CL10543Contig1	#N/A	hypothetical protein JCGZ_11395 [Jatropha curcas]		filtre	filtre	filtre	filtre	filtre	filtre	filtre	filtre	filtre	filtre
CL10543Contig2	#N/A	conserved hypothetical protein [Ricinus communis]<>conserved hypothetical protein [Ricinus communis]		filtre	filtre	filtre	filtre	filtre	filtre	filtre	filtre	filtre	filtre
CL10544Contig1	#N/A	hypothetical protein JCGZ_04812 [Jatropha curcas]		103.48	173.392	33.5676	-2.3689	5.77767e-10	33.7682	33.9517	33.5848	-0.0156762	1
CL10545Contig1	#N/A	#N/A		filtre	filtre	filtre	filtre	filtre	filtre	filtre	filtre	filtre	filtre
CL10545Contig2	#N/A	hypothetical protein L484_005293 [Morus notabilis]<>hypothetical protein L484_005293 [Morus notabilis]		57.9847	61.924	54.0454	-0.196326	0.812985	49.6977	45.3926	54.0027	0.250574	0.961721
CL10546Contig1	#N/A	catalytic, putative [Ricinus communis]<>catalytic, putative [Ricinus communis]		374.811	325.079	424.543	0.385121	0.219658	402.741	380.696	424.785	0.158094	0.965634
CL10547Contig1	#N/A	#N/A		filtre	filtre	filtre	filtre	filtre	filtre	filtre	filtre	filtre	filtre
CL10547Contig2	#N/A	ATPase [Sulfurimonas gotlandica]<>ATPase, putative [Sulfurimonas gotlandica GD1]<>protein containing AAA+ ATPase, core domain [Sulfurimonas gotlandica GD1]		filtre	filtre	filtre	filtre	filtre	filtre	filtre	filtre	filtre	filtre
CL10547Contig3	#N/A	#N/A		filtre	filtre	filtre	filtre	filtre	filtre	filtre	filtre	filtre	filtre
CL10548Contig1	#N/A	conserved hypothetical protein [Ricinus communis]<>conserved hypothetical protein [Ricinus communis]		filtre	filtre	filtre	filtre	filtre	filtre	filtre	filtre	filtre	filtre
CL10549Contig1	#N/A	#N/A		78.9268	69.2459	88.6077	0.355702	0.486832	84.977	81.279	88.6749	0.125642	0.994259
CL10549Contig2	#N/A	hypothetical protein [Natronorubrum tibetense]<>hypothetical protein C496_00365 [Natronorubrum tibetense GA33]		45.7249	45.1563	46.2936	0.0358863	0.962946	47.5244	48.7257	46.3231	-0.072951	0.994497
CL10549Contig3	#N/A	#N/A		filtre	filtre	filtre	filtre	filtre	filtre	filtre	filtre	filtre	filtre
CL1054Contig1	GO:0003677 GO:0006355 GO:0003700	hypothetical protein JCGZ_03451 [Jatropha curcas]		filtre	filtre	filtre	filtre	filtre	NoExp	NoExp	NoExp	NoExp	NoExp
CL1054Contig2	GO:0003677 GO:0006355 GO:0003700	hypothetical protein JCGZ_03451 [Jatropha curcas]		220.577	240.144	201.011	-0.25662	0.615788	243.456	285.56	201.352	-0.504076	0.628889
CL10550Contig1	#N/A	PREDICTED: probable leucine-rich repeat receptor-like serine/threonine-protein kinase At3g14840 [Malus domestica]		filtre	filtre	filtre	filtre	filtre	filtre	filtre	filtre	filtre	filtre
CL10550Contig2	#N/A	unnamed protein product [Coffea canephora]		NoExp	NoExp	NoExp	NoExp	NoExp	NoExp	NoExp	NoExp	NoExp	NoExp
CL10551Contig1	GO:0055114 GO:0016491	aldo-keto reductase, putative [Ricinus communis]<>aldo-keto reductase, putative [Ricinus communis]		filtre	filtre	filtre	filtre	filtre	filtre	filtre	filtre	filtre	filtre
CL10551Contig2	#N/A	hypothetical protein CICLE_v10012267mg [Citrus clementina]<>hypothetical protein CICLE_v10012267mg [Citrus clementina]		NoExp	NoExp	NoExp	NoExp	NoExp	NoExp	NoExp	NoExp	NoExp	NoExp
CL10552Contig1	#N/A	hypothetical protein CICLE_v10023911mg [Citrus clementina]<>hypothetical protein CICLE_v10023911mg [Citrus clementina]		224.787	201.167	248.407	0.304313	0.409997	227.343	206.278	248.408	0.268122	0.919029
CL10553Contig1	#N/A	hypothetical protein EV44_g5177 [Erysiphe necator]		NoExp	NoExp	NoExp	NoExp	NoExp	NoExp	NoExp	NoExp	NoExp	NoExp
CL10553Contig2	#N/A	hypothetical protein EV44_g5177 [Erysiphe necator]		NoExp	NoExp	NoExp	NoExp	NoExp	NoExp	NoExp	NoExp	NoExp	NoExp
CL10554Contig1	#N/A	hypothetical protein JCGZ_20030 [Jatropha curcas]		120.035	90.3455	149.725	0.728794	0.0636334	154.247	158.906	149.588	-0.0871807	0.985065
CL10554Contig2	#N/A	hypothetical protein JCGZ_24150 [Jatropha curcas]		45.4819	42.597	48.3667	0.183262	0.810448	50.2684	52.1862	48.3507	-0.110132	0.988719
CL10555Contig1	#N/A	pentatricopeptide repeat-containing protein, putative [Ricinus communis]<>pentatricopeptide repeat-containing protein, putative [Ricinus communis]		filtre	filtre	filtre	filtre	filtre	NoExp	NoExp	NoExp	NoExp	NoExp
CL10555Contig2	#N/A	pentatricopeptide repeat-containing protein, putative [Ricinus communis]<>pentatricopeptide repeat-containing protein, putative [Ricinus communis]		284.025	295.098	272.952	-0.112545	0.857851	266.309	259.564	273.054	0.0730949	1
CL10556Contig1	#N/A	hypothetical protein JCGZ_18070 [Jatropha curcas]		filtre	filtre	filtre	filtre	filtre	filtre	filtre	filtre	filtre	filtre
CL10557Contig1	#N/A	hypothetical protein JCGZ_24591 [Jatropha curcas]		73.3348	54.1289	92.5407	0.773689	0.0802466	86.1155	79.6186	92.6125	0.2181	0.962657
CL10557Contig2	#N/A	conserved hypothetical protein [Ricinus communis]<>conserved hypothetical protein [Ricinus communis]		filtre	filtre	filtre	filtre	filtre	filtre	filtre	filtre	filtre	filtre
CL10557Contig3	#N/A	hypothetical protein JCGZ_24591 [Jatropha curcas]		74.0697	59.0752	89.0642	0.592294	0.234243	84.1557	79.2431	89.0682	0.168625	0.985686
CL10558Contig1	GO:0006914 GO:0005985 GO:0016161 GO:0005983 GO:0009507	hypothetical protein JCGZ_01030 [Jatropha curcas]		NoExp	NoExp	NoExp	NoExp	NoExp	NoExp	NoExp	NoExp	NoExp	NoExp
CL10558Contig2	GO:0000272 GO:0016161	hypothetical protein JCGZ_01030 [Jatropha curcas]		filtre	filtre	filtre	filtre	filtre	filtre	filtre	filtre	filtre	filtre
CL10558Contig3	#N/A	beta-amylase, putative [Ricinus communis]<>beta-amylase, putative [Ricinus communis]		NoExp	NoExp	NoExp	NoExp	NoExp	NoExp	NoExp	NoExp	NoExp	NoExp
CL10559Contig1	#N/A	#N/A		21.0469	12.9921	29.1016	1.16346	0.200532	28.7937	28.5469	29.0405	0.024733	1
CL1055Contig1	#N/A	hypothetical protein JCGZ_13910 [Jatropha curcas]		85.3305	97.0986	73.5623	-0.400484	0.482325	76.1531	78.7898	73.5164	-0.0999428	0.986197
CL1055Contig2	#N/A	hypothetical protein JCGZ_13910 [Jatropha curcas]		71.6326	82.3281	60.937	-0.434068	0.480315	71.2404	81.6155	60.8654	-0.423221	0.85438
CL1055Contig3	GO:0016817 GO:0005525	hypothetical protein JCGZ_13910 [Jatropha curcas]		747.268	851.993	642.542	-0.407049	0.280451	655.453	668.396	642.511	-0.0569818	0.986619
CL1055Contig4	GO:0005525	hypothetical protein JCGZ_13910 [Jatropha curcas]		94.0028	111.425	76.5811	-0.541008	0.274475	82.3278	88.1229	76.5327	-0.203442	0.955053
CL10560Contig1	GO:0009055 GO:0020037 GO:0016705 GO:0005506 GO:0055114	cytochrome P450, putative [Ricinus communis]<>cytochrome P450, putative [Ricinus communis]		NoExp	NoExp	NoExp	NoExp	NoExp	NoExp	NoExp	NoExp	NoExp	NoExp
CL10561Contig1	#N/A	fiber dehydroascorbate reductase protein [Gossypium hirsutum]<>Glutathione S-transferase DHAR2 -like protein [Gossypium arboreum]		filtre	filtre	filtre	filtre	filtre	NoExp	NoExp	NoExp	NoExp	NoExp
CL10562Contig1	GO:0051015 GO:0051017 GO:0006944 GO:0005737	hypothetical protein JCGZ_20623 [Jatropha curcas]		NoExp	NoExp	NoExp	NoExp	NoExp	NoExp	NoExp	NoExp	NoExp	NoExp
CL10562Contig2	GO:0008270	hypothetical protein POPTR_0003s12440g [Populus trichocarpa]<>hypothetical protein POPTR_0003s12440g [Populus trichocarpa]		filtre	filtre	filtre	filtre	filtre	filtre	filtre	filtre	filtre	filtre
CL10562Contig3	#N/A	hypothetical protein POPTR_0003s12440g [Populus trichocarpa]<>hypothetical protein POPTR_0003s12440g [Populus trichocarpa]		NoExp	NoExp	NoExp	NoExp	NoExp	NoExp	NoExp	NoExp	NoExp	NoExp
CL10563Contig1	#N/A	hypothetical protein VITISV_000631 [Vitis vinifera]		NoExp	NoExp	NoExp	NoExp	NoExp	NoExp	NoExp	NoExp	NoExp	NoExp
CL10563Contig2	GO:0005515	Receptor like protein 6, putative [Theobroma cacao]<>Receptor like protein 6, putative [Theobroma cacao]		NoExp	NoExp	NoExp	NoExp	NoExp	NoExp	NoExp	NoExp	NoExp	NoExp
CL10563Contig3	GO:0005515	hypothetical protein CISIN_1g0417821mg, partial [Citrus sinensis]		NoExp	NoExp	NoExp	NoExp	NoExp	NoExp	NoExp	NoExp	NoExp	NoExp
CL10564Contig1	#N/A	conserved hypothetical protein [Ricinus communis]<>conserved hypothetical protein [Ricinus communis]		filtre	filtre	filtre	filtre	filtre	filtre	filtre	filtre	filtre	filtre
CL10565Contig1	GO:0003677 GO:0003682	hypothetical protein JCGZ_25082 [Jatropha curcas]<>MYB family protein [Jatropha curcas]		399.704	367.839	431.568	0.230516	0.517156	388.927	346.152	431.703	0.318636	0.861779
CL10566Contig1	GO:0005524 GO:0004386 GO:0003676	hypothetical protein JCGZ_05769 [Jatropha curcas]		185.209	197.76	172.659	-0.195826	0.711481	147.898	123.117	172.679	0.488058	0.781997
CL10567Contig1	GO:0000062	acyl-CoA binding protein 3A [Vernicia fordii]<>acyl-CoA binding protein 3A [Vernicia fordii]		filtre	filtre	filtre	filtre	filtre	filtre	filtre	filtre	filtre	filtre
CL10568Contig1	#N/A	hypothetical protein JCGZ_04584 [Jatropha curcas]		filtre	filtre	filtre	filtre	filtre	filtre	filtre	filtre	filtre	filtre
CL10569Contig1	#N/A	hypothetical protein H839_02196 [Geobacillus stearothermophilus NUB3621]		filtre	filtre	filtre	filtre	filtre	filtre	filtre	filtre	filtre	filtre
CL10569Contig2	#N/A	#N/A		filtre	filtre	filtre	filtre	filtre	filtre	filtre	filtre	filtre	filtre
CL10569Contig3	#N/A	#N/A		filtre	filtre	filtre	filtre	filtre	filtre	filtre	filtre	filtre	filtre
CL1056Contig1	#N/A	hypothetical protein JCGZ_06758 [Jatropha curcas]		1338.71	591.574	2085.84	1.818	3.56055e-09	1874.03	1663.06	2085	0.326205	0.872125
CL1056Contig2	#N/A	hypothetical protein JCGZ_06758 [Jatropha curcas]		2475.63	1080.56	3870.7	1.84081	1.46449e-08	3731.1	3595.73	3866.46	0.104727	0.98851
CL1056Contig3	GO:0003677 GO:0003682	Myb-related protein 306, putative isoform 1 [Theobroma cacao]<>Myb-related protein 306, putative isoform 1 [Theobroma cacao]		NoExp	NoExp	NoExp	NoExp	NoExp	NoExp	NoExp	NoExp	NoExp	NoExp
CL1056Contig4	#N/A	conserved hypothetical protein [Ricinus communis]<>conserved hypothetical protein [Ricinus communis]		263.644	306.354	220.934	-0.471584	0.261625	232.536	244.027	221.046	-0.142694	0.955053
CL1056Contig5	GO:0003677 GO:0003682	Myb domain protein 30, putative isoform 2, partial [Theobroma cacao]<>Myb domain protein 30, putative isoform 2, partial [Theobroma cacao]		NoExp	NoExp	NoExp	NoExp	NoExp	NoExp	NoExp	NoExp	NoExp	NoExp
CL1056Contig6	GO:0003677 GO:0003682	hypothetical protein JCGZ_11625 [Jatropha curcas]<>MYB family protein [Jatropha curcas]		NoExp	NoExp	NoExp	NoExp	NoExp	NoExp	NoExp	NoExp	NoExp	NoExp
CL10570Contig1	GO:0006457 GO:0005524 GO:0051082	hypothetical protein JCGZ_14850 [Jatropha curcas]		39.4899	48.7129	30.2669	-0.686566	0.354872	41.3036	52.3709	30.2363	-0.792483	0.681114
CL10571Contig1	GO:0006355	hypothetical protein JCGZ_18991 [Jatropha curcas]		94.3679	107.279	81.4571	-0.39725	0.519964	75.2313	68.8938	81.5689	0.243646	0.968715
CL10572Contig1	#N/A	electron transporter, putative [Ricinus communis]<>electron transporter, putative [Ricinus communis]		filtre	filtre	filtre	filtre	filtre	filtre	filtre	filtre	filtre	filtre
CL10573Contig1	#N/A	PREDICTED: uncharacterized protein LOC103323263 [Prunus mume]		filtre	filtre	filtre	filtre	filtre	filtre	filtre	filtre	filtre	filtre
CL10574Contig1	#N/A	hypothetical protein JCGZ_18725 [Jatropha curcas]		79.4446	94.9862	63.9029	-0.571836	0.267362	53.9602	44.0085	63.9119	0.538302	0.88028
CL10575Contig1	#N/A	PREDICTED: uncharacterized protein LOC103957694 [Pyrus x bretschneideri]<>PREDICTED: uncharacterized protein LOC103957694 [Pyrus x bretschneideri]		151.43	161.746	141.114	-0.19687	0.753483	137.014	132.935	141.093	0.0859205	0.999128
CL10576Contig1	GO:0004672 GO:0006468 GO:0016772	hypothetical protein JCGZ_23009 [Jatropha curcas]		filtre	filtre	filtre	filtre	filtre	filtre	filtre	filtre	filtre	filtre
CL10577Contig1	GO:0003677 GO:0006355 GO:0003700	hypothetical protein JCGZ_02710 [Jatropha curcas]		filtre	filtre	filtre	filtre	filtre	filtre	filtre	filtre	filtre	filtre
CL10578Contig1	#N/A	PREDICTED: LOW QUALITY PROTEIN: uncharacterized protein LOC103696607 [Phoenix dactylifera]		23.313	23.4399	23.186	-0.0157157	1	24.51	25.7968	23.2233	-0.151619	0.980688
CL10578Contig2	#N/A	Retrotransposon gag protein [Asparagus officinalis]		filtre	filtre	filtre	filtre	filtre	filtre	filtre	filtre	filtre	filtre
CL10579Contig1	#N/A	hypothetical protein JCGZ_09729 [Jatropha curcas]		92.9789	81.8745	104.083	0.346253	0.461759	85.3651	66.6371	104.093	0.643475	0.680677
CL10579Contig2	GO:0005515	hypothetical protein JCGZ_09729 [Jatropha curcas]		63.6492	55.0454	72.2531	0.392437	0.483888	65.0654	57.9078	72.2231	0.318703	0.935867
CL1057Contig1	#N/A	hypothetical protein JCGZ_16995 [Jatropha curcas]		178.631	237.167	120.095	-0.981731	0.00375496	154.006	187.902	120.111	-0.645617	0.533276
CL1057Contig2	#N/A	hypothetical protein JCGZ_16995 [Jatropha curcas]		1823.1	1721.01	1925.18	0.161742	0.726289	2308.28	2693.44	1923.12	-0.485995	0.507222
CL1057Contig3	#N/A	#N/A		filtre	filtre	filtre	filtre	filtre	NoExp	NoExp	NoExp	NoExp	NoExp
CL1057Contig4	#N/A	hypothetical protein JCGZ_16995 [Jatropha curcas]		filtre	filtre	filtre	filtre	filtre	filtre	filtre	filtre	filtre	filtre
CL1057Contig5	#N/A	hypothetical protein JCGZ_16995 [Jatropha curcas]		1899.95	1919.92	1879.97	-0.0303375	0.986743	2142.61	2406.48	1878.74	-0.357161	0.72656
CL1057Contig6	#N/A	hypothetical protein JCGZ_16995 [Jatropha curcas]		39.7056	37.9654	41.4459	0.126544	0.900924	37.3386	33.2438	41.4335	0.317712	0.954399
CL1057Contig7	#N/A	hypothetical protein JCGZ_16995 [Jatropha curcas]		398.767	413.555	383.978	-0.107055	0.880171	440.994	498.063	383.925	-0.375505	0.753776
CL1057Contig8	#N/A	hypothetical protein JCGZ_16995 [Jatropha curcas]		329.676	345.89	313.461	-0.142027	0.822706	331.384	349.436	313.333	-0.157332	0.944644
CL10580Contig1	GO:0004713 GO:0004674 GO:0005524 GO:0004672 GO:0006468 GO:0016772	G-type lectin S-receptor-like serine/threonine-protein kinase [Morus notabilis]<>G-type lectin S-receptor-like serine/threonine-protein kinase [Morus notabilis]		filtre	filtre	filtre	filtre	filtre	NoExp	NoExp	NoExp	NoExp	NoExp
CL10581Contig1	#N/A	Na+/H+ exchanger 5, partial [Populus euphratica]<>Na+/H+ antiporter, partial [Populus euphratica]		NoExp	NoExp	NoExp	NoExp	NoExp	NoExp	NoExp	NoExp	NoExp	NoExp
CL10581Contig2	GO:0035725 GO:0006869 GO:0055075 GO:0006885 GO:0010351 GO:0015299 GO:0006891 GO:0005515 GO:0005576 GO:0016021 GO:0009651 GO:0016558 GO:0015992 GO:0005886 GO:0090333 GO:0055085 GO:0015385 GO:0006812 GO:0005774 GO:0000325 GO:0048366	PREDICTED: sodium/hydrogen exchanger 2 isoform X1 [Phoenix dactylifera]		13.0465	8.06184	18.0312	1.16131	0.255331	15.6835	13.2925	18.0744	0.443329	0.938706
CL10582Contig1	#N/A	#N/A		filtre	filtre	filtre	filtre	filtre	NoExp	NoExp	NoExp	NoExp	NoExp
CL10583Contig1	#N/A	hypothetical protein POPTR_0016s11000g [Populus trichocarpa]<>hypothetical protein POPTR_0016s11000g [Populus trichocarpa]		161.301	170.885	151.716	-0.171651	0.776908	157.489	163.336	151.642	-0.107172	0.982282
CL10584Contig1	#N/A	putative developmental regulator [Erysiphe necator]		NoExp	NoExp	NoExp	NoExp	NoExp	NoExp	NoExp	NoExp	NoExp	NoExp
CL10584Contig2	#N/A	putative developmental regulator [Erysiphe necator]		NoExp	NoExp	NoExp	NoExp	NoExp	NoExp	NoExp	NoExp	NoExp	NoExp
CL10584Contig3	#N/A	RYP3/VelB [Blumeria graminis f. sp. hordei DH14]		NoExp	NoExp	NoExp	NoExp	NoExp	NoExp	NoExp	NoExp	NoExp	NoExp
CL10585Contig1	GO:0008152 GO:0016624	putative pyruvate dehydrogenase e1 component alpha subunit [Erysiphe necator]		NoExp	NoExp	NoExp	NoExp	NoExp	NoExp	NoExp	NoExp	NoExp	NoExp
CL10586Contig1	GO:0006096 GO:0004618	putative phosphoglycerate kinase [Erysiphe necator]		NoExp	NoExp	NoExp	NoExp	NoExp	NoExp	NoExp	NoExp	NoExp	NoExp
CL10587Contig1	#N/A	RECEPTOR-LIKE KINASE IN FLOWERS 1 family protein [Populus trichocarpa]<>RECEPTOR-LIKE KINASE IN FLOWERS 1 family protein [Populus trichocarpa]		NoExp	NoExp	NoExp	NoExp	NoExp	NoExp	NoExp	NoExp	NoExp	NoExp
CL10587Contig2	#N/A	kinase, putative [Ricinus communis]<>kinase, putative [Ricinus communis]		filtre	filtre	filtre	filtre	filtre	filtre	filtre	filtre	filtre	filtre
CL10588Contig1	#N/A	hypothetical protein [Herpetosiphon aurantiacus]		460.962	354.006	567.918	0.681908	0.0259664	576.015	583.505	568.526	-0.0375178	0.992956
CL10589Contig1	GO:0016020 GO:0055085 GO:0015238 GO:0015297 GO:0006855	putative family transporter [Erysiphe necator]		NoExp	NoExp	NoExp	NoExp	NoExp	NoExp	NoExp	NoExp	NoExp	NoExp
CL1058Contig1	GO:0031931 GO:0031929 GO:0005515	hypothetical protein JCGZ_00385 [Jatropha curcas]		534.495	434.325	634.665	0.54722	0.0868369	648.843	663.134	634.552	-0.0635612	0.979008
CL1058Contig2	GO:0031931 GO:0031929 GO:0005515 GO:0005488	hypothetical protein JCGZ_00385 [Jatropha curcas]		932.763	837.404	1028.12	0.296018	0.403112	983.673	939.526	1027.82	0.129583	0.97473
CL1058Contig3	GO:0031931 GO:0031929	hypothetical protein JCGZ_00385 [Jatropha curcas]		169.14	165.406	172.874	0.0637033	0.89494	146.353	119.745	172.962	0.530492	0.847445
CL1058Contig4	GO:0031931 GO:0031929 GO:0005515 GO:0005488	hypothetical protein JCGZ_00385 [Jatropha curcas]		1341.38	1186.44	1496.33	0.334789	0.28561	1317.68	1139.08	1496.27	0.3935	0.824582
CL10590Contig1	#N/A	PREDICTED: protein TRANSPARENT TESTA 12-like [Fragaria vesca subsp. vesca]		33.0978	38.3233	27.8724	-0.459383	0.60434	30.3738	32.865	27.8825	-0.23719	0.960566
CL10591Contig1	#N/A	Leucine-rich repeat receptor protein kinase EXS precursor, putative [Ricinus communis]<>Leucine-rich repeat receptor protein kinase EXS precursor, putative [Ricinus communis]		filtre	filtre	filtre	filtre	filtre	NoExp	NoExp	NoExp	NoExp	NoExp
CL10592Contig1	#N/A	hypothetical protein POPTR_0002s09230g [Populus trichocarpa]<>hypothetical protein POPTR_0002s09230g [Populus trichocarpa]		402.249	545.738	258.759	-1.0766	0.000128734	275.859	292.922	258.795	-0.178707	0.963185
CL10593Contig1	#N/A	#N/A		filtre	filtre	filtre	filtre	filtre	filtre	filtre	filtre	filtre	filtre
CL10593Contig2	#N/A	hypothetical protein JCGZ_23609 [Jatropha curcas]		filtre	filtre	filtre	filtre	filtre	filtre	filtre	filtre	filtre	filtre
CL10594Contig1	#N/A	hypothetical protein JCGZ_02004 [Jatropha curcas]		filtre	filtre	filtre	filtre	filtre	filtre	filtre	filtre	filtre	filtre
CL10594Contig2	GO:0004713 GO:0005524 GO:0004672 GO:0006468 GO:0016772	serine/threonine protein kinase, putative [Ricinus communis]<>serine/threonine protein kinase, putative [Ricinus communis]		filtre	filtre	filtre	filtre	filtre	filtre	filtre	filtre	filtre	filtre
CL10595Contig1	GO:0006979 GO:0020037 GO:0004601 GO:0055114	hypothetical protein JCGZ_22014 [Jatropha curcas]		NoExp	NoExp	NoExp	NoExp	NoExp	NoExp	NoExp	NoExp	NoExp	NoExp
CL10595Contig2	GO:0006979 GO:0020037 GO:0004601 GO:0055114	hypothetical protein JCGZ_22014 [Jatropha curcas]		NoExp	NoExp	NoExp	NoExp	NoExp	filtre	filtre	filtre	filtre	filtre
CL10596Contig1	#N/A	#N/A		NoExp	NoExp	NoExp	NoExp	NoExp	NoExp	NoExp	NoExp	NoExp	NoExp
CL10596Contig2	#N/A	#N/A		NoExp	NoExp	NoExp	NoExp	NoExp	NoExp	NoExp	NoExp	NoExp	NoExp
CL10596Contig3	#N/A	#N/A		NoExp	NoExp	NoExp	NoExp	NoExp	NoExp	NoExp	NoExp	NoExp	NoExp
CL10597Contig1	#N/A	hypothetical protein JCGZ_15637 [Jatropha curcas]		filtre	filtre	filtre	filtre	filtre	filtre	filtre	filtre	filtre	filtre
CL10598Contig1	#N/A	hypothetical protein JCGZ_11663 [Jatropha curcas]		191.94	140.384	243.495	0.794512	0.0172358	245.142	246.853	243.431	-0.020139	0.998086
CL10599Contig1	#N/A	#N/A		filtre	filtre	filtre	filtre	filtre	filtre	filtre	filtre	filtre	filtre
CL1059Contig1	#N/A	#N/A		filtre	filtre	filtre	filtre	filtre	filtre	filtre	filtre	filtre	filtre
CL1059Contig2	GO:0008270	hypothetical protein JCGZ_08158 [Jatropha curcas]		1071.68	1001.7	1141.65	0.188665	0.615042	1167.94	1192.54	1143.33	-0.0608036	0.979008
CL1059Contig3	GO:0008270	hypothetical protein CICLE_v10002475mg [Citrus clementina]<>PREDICTED: uncharacterized protein LOC102623239 [Citrus sinensis]<>hypothetical protein CICLE_v10002475mg [Citrus clementina]<>hypothetical protein CISIN_1g028299mg [Citrus sinensis]		17.568	16.8451	18.2909	0.11879	0.990531	filtre	filtre	filtre	filtre	filtre
CL1059Contig4	GO:0008270	hypothetical protein JCGZ_08158 [Jatropha curcas]		183.998	161.638	206.359	0.352394	0.409139	229.576	252.712	206.441	-0.291769	0.855565
CL1059Contig5	GO:0008270	hypothetical protein JCGZ_08158 [Jatropha curcas]		429.798	406.617	452.978	0.15577	0.668496	483.161	512.891	453.432	-0.177767	0.91605
CL1059Contig6	GO:0008270	hypothetical protein JCGZ_08158 [Jatropha curcas]		filtre	filtre	filtre	filtre	filtre	filtre	filtre	filtre	filtre	filtre
CL105Contig1	GO:0016853	Peptidylprolyl cis/trans isomerase [Theobroma cacao]<>Peptidylprolyl cis/trans isomerase [Theobroma cacao]		223.387	206.373	240.4	0.220188	0.689771	209.115	177.196	241.034	0.44389	0.83182
CL105Contig2	GO:0016853	hypothetical protein JCGZ_06507 [Jatropha curcas]		filtre	filtre	filtre	filtre	filtre	filtre	filtre	filtre	filtre	filtre
CL105Contig3	GO:0016853	hypothetical protein JCGZ_06507 [Jatropha curcas]		filtre	filtre	filtre	filtre	filtre	filtre	filtre	filtre	filtre	filtre
CL105Contig4	GO:0016853	PREDICTED: peptidyl-prolyl cis-trans isomerase Pin1 [Nicotiana sylvestris]		filtre	filtre	filtre	filtre	filtre	filtre	filtre	filtre	filtre	filtre
CL105Contig5	GO:0016853	hypothetical protein JCGZ_06507 [Jatropha curcas]		1378.73	895.974	1861.48	1.05492	0.00019341	1896.03	1930.3	1861.75	-0.0521678	0.984489
CL105Contig6	GO:0016853	Peptidylprolyl cis/trans isomerase [Theobroma cacao]<>Peptidylprolyl cis/trans isomerase [Theobroma cacao]		110.793	95.8936	125.693	0.390393	0.452577	163.622	201.545	125.698	-0.681136	0.405211
CL105Contig7	#N/A	hypothetical protein [Citreicella sp. SE45]<>conserved hypothetical protein [Citreicella sp. SE45]		filtre	filtre	filtre	filtre	filtre	filtre	filtre	filtre	filtre	filtre
CL10600Contig1	GO:0009055 GO:0020037 GO:0016705 GO:0005506 GO:0055114	hypothetical protein JCGZ_13283 [Jatropha curcas]		NoExp	NoExp	NoExp	NoExp	NoExp	NoExp	NoExp	NoExp	NoExp	NoExp
CL10601Contig1	GO:0004713 GO:0004674 GO:0005524 GO:0004672 GO:0006468 GO:0016772	somatic embryogenesis receptor kinase, putative [Ricinus communis]<>somatic embryogenesis receptor kinase, putative [Ricinus communis]		filtre	filtre	filtre	filtre	filtre	filtre	filtre	filtre	filtre	filtre
CL10602Contig1	#N/A	conserved hypothetical protein [Ricinus communis]<>conserved hypothetical protein [Ricinus communis]		filtre	filtre	filtre	filtre	filtre	filtre	filtre	filtre	filtre	filtre
CL10602Contig2	#N/A	conserved hypothetical protein [Ricinus communis]<>conserved hypothetical protein [Ricinus communis]		27.7394	31.8916	23.5871	-0.435177	0.654064	19.7803	15.9785	23.5821	0.561559	0.889088
CL10603Contig1	GO:0004252 GO:0006508 GO:0005515 GO:0003824	Protease degQ precursor, putative [Ricinus communis]<>Protease degQ precursor, putative [Ricinus communis]		25.8791	19.1275	32.6307	0.770583	0.30898	30.2511	27.8757	32.6265	0.227035	0.978534
CL10604Contig1	#N/A	putative dnase1 protein [Erysiphe necator]		NoExp	NoExp	NoExp	NoExp	NoExp	NoExp	NoExp	NoExp	NoExp	NoExp
CL10605Contig1	#N/A	#N/A		filtre	filtre	filtre	filtre	filtre	filtre	filtre	filtre	filtre	filtre
CL10605Contig2	#N/A	PREDICTED: WD repeat-containing protein DWA2 isoform X1 [Vitis vinifera]		filtre	filtre	filtre	filtre	filtre	filtre	filtre	filtre	filtre	filtre
CL10605Contig3	#N/A	PREDICTED: WD repeat-containing protein DWA2 isoform X1 [Vitis vinifera]		filtre	filtre	filtre	filtre	filtre	filtre	filtre	filtre	filtre	filtre
CL10606Contig1	#N/A	hypothetical protein JCGZ_09437 [Jatropha curcas]		176.271	190.446	162.096	-0.23253	0.666669	133.394	104.642	162.146	0.631822	0.774953
CL10607Contig1	GO:0004713 GO:0004674 GO:0005524 GO:0004672 GO:0006468 GO:0016772	PREDICTED: G-type lectin S-receptor-like serine/threonine-protein kinase At4g27290 [Sesamum indicum]		filtre	filtre	filtre	filtre	filtre	filtre	filtre	filtre	filtre	filtre
CL10608Contig1	#N/A	conserved hypothetical protein [Ricinus communis]<>conserved hypothetical protein [Ricinus communis]		276.994	168.654	385.334	1.19204	0.00012374	364.645	343.596	385.695	0.166746	0.965973
CL10608Contig2	#N/A	hypothetical protein VITISV_026261 [Vitis vinifera]		174.478	164.49	184.467	0.165364	0.754995	219.735	254.926	184.544	-0.466114	0.682333
CL10609Contig1	#N/A	Dur4 urea permease [Candida orthopsilosis Co 90-125]<>Dur4 urea permease [Candida orthopsilosis Co 90-125]		filtre	filtre	filtre	filtre	filtre	filtre	filtre	filtre	filtre	filtre
CL10609Contig2	#N/A	#N/A		29.7515	51.7646	7.73833	-2.74187	0.000295674	filtre	filtre	filtre	filtre	filtre
CL1060Contig1	#N/A	hypothetical protein JCGZ_06638 [Jatropha curcas]		filtre	filtre	filtre	filtre	filtre	filtre	filtre	filtre	filtre	filtre
CL1060Contig2	#N/A	hypothetical protein POPTR_0019s14030g [Populus trichocarpa]<>hypothetical protein POPTR_0019s14030g [Populus trichocarpa]		55.1756	84.2455	26.1057	-1.69024	0.0012207	16.5324	6.90069	26.164	1.92277	0.0564512
CL1060Contig3	#N/A	putative wound-induced protein [Medicago sativa subsp. x varia]		filtre	filtre	filtre	filtre	filtre	filtre	filtre	filtre	filtre	filtre
CL1060Contig4	#N/A	hypothetical protein POPTR_0008s04710g [Populus trichocarpa]<>hypothetical protein POPTR_0008s04710g [Populus trichocarpa]		filtre	filtre	filtre	filtre	filtre	filtre	filtre	filtre	filtre	filtre
CL1060Contig5	#N/A	PREDICTED: uncharacterized protein LOC104585806 [Nelumbo nucifera]		436.159	689.309	183.008	-1.91324	1.74536e-08	129.813	76.3467	183.279	1.2634	0.0868245
CL1060Contig6	#N/A	Ribulose-1,5 bisphosphate carboxylase/oxygenase large subunit N-methyltransferase, chloroplast precursor, putative [Ricinus communis]<>Ribulose-1,5 bisphosphate carboxylase/oxygenase large subunit N-methyltransferase, chloroplast precursor, putative [Ricinus communis]		filtre	filtre	filtre	filtre	filtre	filtre	filtre	filtre	filtre	filtre
CL1060Contig7	#N/A	PREDICTED: LOW QUALITY PROTEIN: ribosomal N-lysine methyltransferase 4-like [Malus domestica]		NoExp	NoExp	NoExp	NoExp	NoExp	filtre	filtre	filtre	filtre	filtre
CL1060Contig8	#N/A	hypothetical protein JCGZ_25857 [Jatropha curcas]		filtre	filtre	filtre	filtre	filtre	filtre	filtre	filtre	filtre	filtre
CL10610Contig1	#N/A	conserved hypothetical protein [Ricinus communis]<>conserved hypothetical protein [Ricinus communis]		filtre	filtre	filtre	filtre	filtre	filtre	filtre	filtre	filtre	filtre
CL10611Contig1	#N/A	hypothetical protein JCGZ_00811 [Jatropha curcas]		100.826	100.327	101.326	0.0142864	0.977296	105.629	109.895	101.363	-0.116601	0.975784
CL10612Contig1	GO:0016787 GO:0008152	hypothetical protein JCGZ_14825 [Jatropha curcas]		filtre	filtre	filtre	filtre	filtre	filtre	filtre	filtre	filtre	filtre
CL10613Contig1	#N/A	hypothetical protein [Thermoplasmatales archaeon I-plasma]<>hypothetical protein AMDU3_IPLC00001G0191 [Thermoplasmatales archaeon I-plasma]		281.086	303.127	259.045	-0.226721	0.699098	409.522	560.345	258.7	-1.11504	0.0352641
CL10614Contig1	GO:0003677	PREDICTED: zinc-finger homeodomain protein 4-like [Populus euphratica]		filtre	filtre	filtre	filtre	filtre	NoExp	NoExp	NoExp	NoExp	NoExp
CL10614Contig2	GO:0003677	PREDICTED: zinc-finger homeodomain protein 4-like [Populus euphratica]		filtre	filtre	filtre	filtre	filtre	filtre	filtre	filtre	filtre	filtre
CL10615Contig1	GO:0016706 GO:0055114 GO:0016491	hypothetical protein JCGZ_06225 [Jatropha curcas]		NoExp	NoExp	NoExp	NoExp	NoExp	NoExp	NoExp	NoExp	NoExp	NoExp
CL10616Contig1	#N/A	Zeamatin precursor, putative [Ricinus communis]<>Zeamatin precursor, putative [Ricinus communis]		NoExp	NoExp	NoExp	NoExp	NoExp	NoExp	NoExp	NoExp	NoExp	NoExp
CL10616Contig2	#N/A	Zeamatin precursor, putative [Ricinus communis]<>Zeamatin precursor, putative [Ricinus communis]		filtre	filtre	filtre	filtre	filtre	filtre	filtre	filtre	filtre	filtre
CL10617Contig1	#N/A	hypothetical protein JCGZ_10575 [Jatropha curcas]		filtre	filtre	filtre	filtre	filtre	NoExp	NoExp	NoExp	NoExp	NoExp
CL10618Contig1	GO:0016787 GO:0008152	hypothetical protein OIDMADRAFT_153772 [Oidiodendron maius Zn]		NoExp	NoExp	NoExp	NoExp	NoExp	NoExp	NoExp	NoExp	NoExp	NoExp
CL10619Contig1	#N/A	hypothetical protein POPTR_0002s14900g [Populus trichocarpa]<>hypothetical protein POPTR_0002s14900g [Populus trichocarpa]		NoExp	NoExp	NoExp	NoExp	NoExp	NoExp	NoExp	NoExp	NoExp	NoExp
CL10619Contig2	#N/A	nucleotide binding protein, putative [Ricinus communis]<>nucleotide binding protein, putative [Ricinus communis]		filtre	filtre	filtre	filtre	filtre	filtre	filtre	filtre	filtre	filtre
CL10619Contig3	#N/A	#N/A		filtre	filtre	filtre	filtre	filtre	filtre	filtre	filtre	filtre	filtre
CL1061Contig1	#N/A	hypothetical protein JCGZ_11764 [Jatropha curcas]		filtre	filtre	filtre	filtre	filtre	filtre	filtre	filtre	filtre	filtre
CL1061Contig10	#N/A	hypothetical protein JCGZ_11764 [Jatropha curcas]		15.1588	15.3074	15.0102	-0.0282875	1	18.9186	22.7919	15.0452	-0.599217	0.84095
CL1061Contig11	#N/A	#N/A		filtre	filtre	filtre	filtre	filtre	filtre	filtre	filtre	filtre	filtre
CL1061Contig12	#N/A	ENOYL-ACP REDUCTASE 1 family protein [Populus trichocarpa]<>ENOYL-ACP REDUCTASE 1 family protein [Populus trichocarpa]		172.539	183.031	162.046	-0.175683	0.768587	152.113	142.108	162.118	0.190058	0.963452
CL1061Contig2	#N/A	hypothetical protein JCGZ_11764 [Jatropha curcas]		112.09	101.243	122.938	0.28011	0.573789	106.974	90.8124	123.136	0.439288	0.85467
CL1061Contig3	#N/A	hypothetical protein JCGZ_11764 [Jatropha curcas]		filtre	filtre	filtre	filtre	filtre	filtre	filtre	filtre	filtre	filtre
CL1061Contig4	#N/A	NAD(P)-binding Rossmann-fold superfamily protein isoform 5, partial [Theobroma cacao]<>NAD(P)-binding Rossmann-fold superfamily protein isoform 5, partial [Theobroma cacao]		18.1974	12.7026	23.6922	0.899286	0.318199	23.6697	23.6441	23.6952	0.00311458	1
CL1061Contig5	#N/A	hypothetical protein POPTR_0003s21820g [Populus trichocarpa]<>hypothetical protein POPTR_0003s21820g [Populus trichocarpa]		filtre	filtre	filtre	filtre	filtre	filtre	filtre	filtre	filtre	filtre
CL1061Contig6	#N/A	hypothetical protein JCGZ_06849 [Jatropha curcas]		filtre	filtre	filtre	filtre	filtre	filtre	filtre	filtre	filtre	filtre
CL1061Contig7	#N/A	hypothetical protein JCGZ_11764 [Jatropha curcas]		43.545	41.8857	45.2044	0.110004	0.89179	41.1012	36.9136	45.2888	0.295001	0.952699
CL1061Contig8	#N/A	Chain A, Crystal Structure Of Brassica Napus Enoyl Acyl Carrier Protein Reductase Complexed With Nad And Triclosan		filtre	filtre	filtre	filtre	filtre	filtre	filtre	filtre	filtre	filtre
CL1061Contig9	#N/A	PREDICTED: enoyl-[acyl-carrier-protein] reductase [NADH] 1, chloroplastic-like [Vitis vinifera]		filtre	filtre	filtre	filtre	filtre	filtre	filtre	filtre	filtre	filtre
CL10620Contig1	GO:0000160 GO:0006355 GO:0000156	hypothetical protein JCGZ_06565 [Jatropha curcas]		filtre	filtre	filtre	filtre	filtre	NoExp	NoExp	NoExp	NoExp	NoExp
CL10620Contig2	#N/A	histidine kinase 1 family protein [Populus trichocarpa]<>histidine kinase 1 family protein [Populus trichocarpa]		filtre	filtre	filtre	filtre	filtre	filtre	filtre	filtre	filtre	filtre
CL10621Contig1	#N/A	hypothetical protein JCGZ_24733 [Jatropha curcas]		140.288	152.022	128.553	-0.241913	0.692677	140.709	152.756	128.661	-0.247647	0.921078
CL10622Contig1	#N/A	#N/A		filtre	filtre	filtre	filtre	filtre	filtre	filtre	filtre	filtre	filtre
CL10622Contig2	#N/A	#N/A		529.475	301.865	757.086	1.32655	2.30934e-06	675.773	593.256	758.291	0.354097	0.827486
CL10623Contig1	#N/A	hypothetical protein POPTR_0003s06260g [Populus trichocarpa]<>hypothetical protein POPTR_0003s06260g [Populus trichocarpa]		filtre	filtre	filtre	filtre	filtre	filtre	filtre	filtre	filtre	filtre
CL10623Contig2	#N/A	hypothetical protein JCGZ_24710 [Jatropha curcas]		filtre	filtre	filtre	filtre	filtre	filtre	filtre	filtre	filtre	filtre
CL10624Contig1	GO:0009507	Stage III sporulation protein AA, putative [Ricinus communis]<>Stage III sporulation protein AA, putative [Ricinus communis]		62.9589	73.205	52.7127	-0.473791	0.423848	57.7545	62.7656	52.7434	-0.250986	0.933768
CL10625Contig1	#N/A	hypothetical protein JCGZ_14005 [Jatropha curcas]		120.319	98.4712	142.166	0.529802	0.175274	137.886	133.472	142.3	0.092393	0.997528
CL10626Contig1	#N/A	#N/A		filtre	filtre	filtre	filtre	filtre	filtre	filtre	filtre	filtre	filtre
CL10627Contig1	#N/A	heat shock 22K family protein [Populus trichocarpa]<>heat shock 22K family protein [Populus trichocarpa]		184.89	117.246	252.533	1.10693	0.00454835	202.202	152.051	252.354	0.730895	0.508512
CL10628Contig1	#N/A	conserved hypothetical protein [Ricinus communis]<>conserved hypothetical protein [Ricinus communis]		56.1772	19.7613	92.5931	2.22823	9.07389e-06	79.0888	65.4936	92.6839	0.500964	0.868934
CL10629Contig1	#N/A	hypothetical protein JCGZ_16710 [Jatropha curcas]<>hypothetical protein JCGZ_16711 [Jatropha curcas]		filtre	filtre	filtre	filtre	filtre	filtre	filtre	filtre	filtre	filtre
CL10629Contig2	#N/A	hypothetical protein JCGZ_16710 [Jatropha curcas]<>hypothetical protein JCGZ_16711 [Jatropha curcas]		2694.1	318.76	5069.45	3.99129	5.39203e-35	4905.76	4734.34	5077.19	0.100867	0.992879
CL1062Contig1	GO:0008270 GO:0003676	hypothetical protein JCGZ_16549 [Jatropha curcas]		2292.28	2680.4	1904.17	-0.493285	0.185356	2257.17	2611.66	1902.68	-0.456932	0.56228
CL1062Contig2	GO:0008270 GO:0003676	hypothetical protein JCGZ_16549 [Jatropha curcas]		12.8047	15.6894	9.9201	-0.661361	0.656775	filtre	filtre	filtre	filtre	filtre
CL10630Contig1	GO:0004713 GO:0004674 GO:0005524 GO:0004672 GO:0006468 GO:0016772	hypothetical protein JCGZ_14807 [Jatropha curcas]		221.781	145.772	297.79	1.03059	0.00129102	277.248	256.595	297.902	0.215342	0.945547
CL10630Contig2	GO:0005524 GO:0004672 GO:0006468 GO:0016772	hypothetical protein JCGZ_14807 [Jatropha curcas]		64.9546	46.8582	83.0511	0.825699	0.0885648	74.8406	66.6687	83.0125	0.316319	0.926914
CL10631Contig1	GO:0009055 GO:0020037 GO:0005506	putative cytochrome c1 [Erysiphe necator]		filtre	filtre	filtre	filtre	filtre	NoExp	NoExp	NoExp	NoExp	NoExp
CL10632Contig1	GO:0009055 GO:0020037 GO:0016705 GO:0005506 GO:0055114	hypothetical protein JCGZ_09374 [Jatropha curcas]		filtre	filtre	filtre	filtre	filtre	filtre	filtre	filtre	filtre	filtre
CL10632Contig2	GO:0009055 GO:0020037 GO:0016705 GO:0005506 GO:0055114	hypothetical protein JCGZ_09374 [Jatropha curcas]		NoExp	NoExp	NoExp	NoExp	NoExp	NoExp	NoExp	NoExp	NoExp	NoExp
CL10633Contig1	GO:0008152 GO:0016491	hypothetical protein JCGZ_12362 [Jatropha curcas]		filtre	filtre	filtre	filtre	filtre	filtre	filtre	filtre	filtre	filtre
CL10634Contig1	GO:0009055 GO:0020037 GO:0016705 GO:0005506 GO:0055114	Cytochrome P450 [Theobroma cacao]<>Cytochrome P450 [Theobroma cacao]		NoExp	NoExp	NoExp	NoExp	NoExp	NoExp	NoExp	NoExp	NoExp	NoExp
CL10635Contig1	#N/A	putative gata-type sexual development transcription factor [Erysiphe necator]		NoExp	NoExp	NoExp	NoExp	NoExp	NoExp	NoExp	NoExp	NoExp	NoExp
CL10635Contig2	GO:0006355 GO:0043565 GO:0008270 GO:0003700	putative gata-type sexual development transcription factor [Erysiphe necator]		NoExp	NoExp	NoExp	NoExp	NoExp	NoExp	NoExp	NoExp	NoExp	NoExp
CL10636Contig1	#N/A	hypothetical protein JCGZ_11707 [Jatropha curcas]		350.314	367.376	333.251	-0.140649	0.816472	297.247	261.142	333.353	0.352215	0.88504
CL10637Contig1	#N/A	PREDICTED: G-type lectin S-receptor-like serine/threonine-protein kinase RLK1, partial [Nelumbo nucifera]		NoExp	NoExp	NoExp	NoExp	NoExp	NoExp	NoExp	NoExp	NoExp	NoExp
CL10638Contig1	GO:0009058 GO:0005524 GO:0016874	hypothetical protein CISIN_1g041678mg [Citrus sinensis]		33.4584	20.8579	46.0588	1.14288	0.0807097	43.0625	40.129	45.9961	0.196867	0.986197
CL10638Contig2	#N/A	putative UDP-N-acetylmuramoylanalyl-D-glutamate-2-6-diaminoligase [Raphanus sativus]		filtre	filtre	filtre	filtre	filtre	filtre	filtre	filtre	filtre	filtre
CL10639Contig1	GO:0005525	import component Toc86/159, G and M domain protein [Medicago truncatula]		filtre	filtre	filtre	filtre	filtre	filtre	filtre	filtre	filtre	filtre
CL10639Contig2	#N/A	hypothetical protein JCGZ_17012 [Jatropha curcas]		filtre	filtre	filtre	filtre	filtre	filtre	filtre	filtre	filtre	filtre
CL1063Contig1	GO:0006979 GO:0020037 GO:0004601 GO:0055114	hypothetical protein JCGZ_18804 [Jatropha curcas]		690.1	701.101	679.099	-0.0460013	0.961854	724.212	769.54	678.884	-0.180831	0.911955
CL1063Contig2	GO:0006979 GO:0020037 GO:0004601 GO:0055114	hypothetical protein CISIN_1g023103mg [Citrus sinensis]		filtre	filtre	filtre	filtre	filtre	filtre	filtre	filtre	filtre	filtre
CL1063Contig3	GO:0006979 GO:0020037 GO:0004601 GO:0055114	hypothetical protein CICLE_v10028990mg [Citrus clementina]<>hypothetical protein CICLE_v10028990mg [Citrus clementina]<>hypothetical protein CICLE_v10028990mg [Citrus clementina]<>hypothetical protein CICLE_v10028990mg [Citrus clementina]<>hypothetical protein CISIN_1g023103mg [Citrus sinensis]<>hypothetical protein CISIN_1g023103mg [Citrus sinensis]		99.5958	97.9638	101.228	0.0472839	0.938476	104.206	107.195	101.217	-0.0827786	0.988769
CL10640Contig1	GO:0008152 GO:0003824 GO:0004739 GO:0006086	putative pyruvate dehydrogenase e1 component beta subunit [Erysiphe necator]		NoExp	NoExp	NoExp	NoExp	NoExp	NoExp	NoExp	NoExp	NoExp	NoExp
CL10641Contig1	#N/A	hypothetical protein JCGZ_21076 [Jatropha curcas]		filtre	filtre	filtre	filtre	filtre	filtre	filtre	filtre	filtre	filtre
CL10641Contig2	#N/A	conserved hypothetical protein [Ricinus communis]<>conserved hypothetical protein [Ricinus communis]		filtre	filtre	filtre	filtre	filtre	filtre	filtre	filtre	filtre	filtre
CL10642Contig1	#N/A	hypothetical protein JCGZ_24032 [Jatropha curcas]		filtre	filtre	filtre	filtre	filtre	filtre	filtre	filtre	filtre	filtre
CL10642Contig2	#N/A	hypothetical protein JCGZ_24032 [Jatropha curcas]		16.0162	14.7283	17.304	0.232507	0.873912	19.3807	21.4499	17.3116	-0.309226	0.940598
CL10643Contig1	#N/A	#N/A		134.6	154.731	114.469	-0.434801	0.380152	156.057	197.736	114.378	-0.789768	0.325365
CL10644Contig1	#N/A	PREDICTED: uncharacterized protein LOC104585763 [Nelumbo nucifera]		filtre	filtre	filtre	filtre	filtre	filtre	filtre	filtre	filtre	filtre
CL10644Contig2	#N/A	PREDICTED: uncharacterized protein LOC104888642 [Beta vulgaris subsp. vulgaris]		filtre	filtre	filtre	filtre	filtre	filtre	filtre	filtre	filtre	filtre
CL10645Contig1	#N/A	hypothetical protein POPTR_0004s08710g [Populus trichocarpa]<>hypothetical protein POPTR_0004s08710g [Populus trichocarpa]		filtre	filtre	filtre	filtre	filtre	filtre	filtre	filtre	filtre	filtre
CL10646Contig1	GO:0004713 GO:0005524 GO:0004674 GO:0004672 GO:0006468 GO:0016772	PREDICTED: probable receptor-like protein kinase At5g39020 isoform X2 [Populus euphratica]		98.8052	33.9846	163.626	2.26745	1.92984e-09	121.987	80.1742	163.801	1.03073	0.151924
CL10647Contig1	GO:0055114 GO:0016972	hypothetical protein CICLE_v10029310mg [Citrus clementina]<>hypothetical protein CICLE_v10029310mg [Citrus clementina]		filtre	filtre	filtre	filtre	filtre	filtre	filtre	filtre	filtre	filtre
CL10647Contig2	GO:0055114 GO:0016972	hypothetical protein JCGZ_16309 [Jatropha curcas]		91.5061	79.9137	103.099	0.36751	0.47342	109.113	115.056	103.171	-0.157298	0.962724
CL10648Contig1	#N/A	hypothetical protein [Beta vulgaris subsp. vulgaris]		51.9043	49.0127	54.7958	0.160911	0.820061	53.2101	51.6379	54.7824	0.0852811	1
CL10648Contig2	#N/A	hypothetical protein [Beta vulgaris subsp. vulgaris]		75.1184	81.3239	68.9128	-0.238907	0.761498	68.5301	68.1287	68.9314	0.0168992	1
CL10649Contig1	#N/A	Uncharacterized protein TCM_042776 [Theobroma cacao]<>Uncharacterized protein TCM_042776 [Theobroma cacao]		62.0552	70.1523	53.9582	-0.378647	0.599803	58.8932	63.7628	54.0235	-0.239127	0.945547
CL10649Contig2	#N/A	Uncharacterized protein TCM_042776 [Theobroma cacao]<>Uncharacterized protein TCM_042776 [Theobroma cacao]		77.9477	83.9298	71.9656	-0.221877	0.771858	78.2133	84.5215	71.9052	-0.233222	0.946158
CL1064Contig1	#N/A	hypothetical protein JCGZ_09172 [Jatropha curcas]		filtre	filtre	filtre	filtre	filtre	filtre	filtre	filtre	filtre	filtre
CL1064Contig2	#N/A	hypothetical protein JCGZ_09172 [Jatropha curcas]		940.665	1169.08	712.249	-0.714923	0.0232502	813.9	915.607	712.193	-0.36246	0.695186
CL1064Contig3	#N/A	hypothetical protein CISIN_1g026941mg [Citrus sinensis]		filtre	filtre	filtre	filtre	filtre	filtre	filtre	filtre	filtre	filtre
CL1064Contig4	#N/A	#N/A		filtre	filtre	filtre	filtre	filtre	filtre	filtre	filtre	filtre	filtre
CL10650Contig1	GO:0005515	myosin XI, putative [Ricinus communis]<>myosin XI, putative [Ricinus communis]		18.4914	19.1275	17.8554	-0.0992848	0.993909	filtre	filtre	filtre	filtre	filtre
CL10651Contig1	GO:0005515	protein with unknown function [Ricinus communis]<>protein with unknown function [Ricinus communis]		filtre	filtre	filtre	filtre	filtre	filtre	filtre	filtre	filtre	filtre
CL10652Contig1	#N/A	laccase [Borrelia anserina]<>Putative cytosolic protein [Borrelia anserina BA2]		filtre	filtre	filtre	filtre	filtre	filtre	filtre	filtre	filtre	filtre
CL10653Contig1	GO:0006810 GO:0055085 GO:0005524 GO:0042626 GO:0016021	ABC transporter family protein [Hevea brasiliensis]		147.089	169.6	124.578	-0.445086	0.34281	97.713	70.7821	124.644	0.816356	0.661247
CL10653Contig2	GO:0016020 GO:0006810 GO:0055085 GO:0005524 GO:0042626 GO:0016021	ABC transporter family protein [Hevea brasiliensis]		filtre	filtre	filtre	filtre	filtre	filtre	filtre	filtre	filtre	filtre
CL10654Contig1	#N/A	glutathione s-transferase, putative [Ricinus communis]<>glutathione s-transferase, putative [Ricinus communis]		NoExp	NoExp	NoExp	NoExp	NoExp	NoExp	NoExp	NoExp	NoExp	NoExp
CL10655Contig1	GO:0005515	hypothetical protein JCGZ_12535 [Jatropha curcas]		NoExp	NoExp	NoExp	NoExp	NoExp	filtre	filtre	filtre	filtre	filtre
CL10656Contig1	#N/A	hypothetical protein JCGZ_15081 [Jatropha curcas]		NoExp	NoExp	NoExp	NoExp	NoExp	NoExp	NoExp	NoExp	NoExp	NoExp
CL10656Contig2	#N/A	hypothetical protein [Vibrio phage VP4B]		NoExp	NoExp	NoExp	NoExp	NoExp	NoExp	NoExp	NoExp	NoExp	NoExp
CL10657Contig1	GO:0004523 GO:0003676	PREDICTED: putative ribonuclease H protein At1g65750 [Brassica rapa]		122.456	136.353	108.56	-0.328857	0.594917	149.134	189.792	108.475	-0.807058	0.271036
CL10658Contig1	GO:0005515	hypothetical protein CICLE_v10020490mg [Citrus clementina]<>hypothetical protein CICLE_v10020490mg [Citrus clementina]		NoExp	NoExp	NoExp	NoExp	NoExp	NoExp	NoExp	NoExp	NoExp	NoExp
CL10658Contig2	GO:0005515	Ankyrin repeat-containing protein [Morus notabilis]<>Ankyrin repeat-containing protein [Morus notabilis]		NoExp	NoExp	NoExp	NoExp	NoExp	NoExp	NoExp	NoExp	NoExp	NoExp
CL10659Contig1	GO:0004867	hypothetical protein JCGZ_17187 [Jatropha curcas]		359.881	368.005	351.756	-0.0651519	0.935997	360.123	368.229	352.017	-0.0649611	0.979008
CL1065Contig1	#N/A	hypothetical protein JCGZ_23384 [Jatropha curcas]		NoExp	NoExp	NoExp	NoExp	NoExp	NoExp	NoExp	NoExp	NoExp	NoExp
CL1065Contig2	#N/A	Alpha-L-fucosidase 2 precursor, putative [Ricinus communis]<>Alpha-L-fucosidase 2 precursor, putative [Ricinus communis]		NoExp	NoExp	NoExp	NoExp	NoExp	NoExp	NoExp	NoExp	NoExp	NoExp
CL1065Contig3	#N/A	hypothetical protein JCGZ_23384 [Jatropha curcas]		filtre	filtre	filtre	filtre	filtre	filtre	filtre	filtre	filtre	filtre
CL1065Contig4	#N/A	hypothetical protein TREMEDRAFT_44037 [Tremella mesenterica DSM 1558]<>hypothetical protein TREMEDRAFT_44037 [Tremella mesenterica DSM 1558]		filtre	filtre	filtre	filtre	filtre	filtre	filtre	filtre	filtre	filtre
CL1065Contig5	GO:0016788 GO:0006629	GDSL-motif lipase/hydrolase family protein [Populus trichocarpa]<>GDSL-motif lipase/hydrolase family protein [Populus trichocarpa]		filtre	filtre	filtre	filtre	filtre	filtre	filtre	filtre	filtre	filtre
CL10660Contig1	#N/A	#N/A		23.449	14.172	32.726	1.20739	0.129839	31.2964	29.7619	32.831	0.141588	0.994334
CL10661Contig1	#N/A	conserved hypothetical protein [Ricinus communis]<>conserved hypothetical protein [Ricinus communis]		filtre	filtre	filtre	filtre	filtre	filtre	filtre	filtre	filtre	filtre
CL10662Contig1	#N/A	conserved hypothetical protein [Ricinus communis]<>conserved hypothetical protein [Ricinus communis]		14.7304	23.5106	5.95015	-1.98231	0.0302554	filtre	filtre	filtre	filtre	filtre
CL10663Contig1	#N/A	hypothetical protein JCGZ_17936 [Jatropha curcas]		filtre	filtre	filtre	filtre	filtre	filtre	filtre	filtre	filtre	filtre
CL10664Contig1	GO:0005840 GO:0006412 GO:0005622 GO:0003735	putative 40s ribosomal protein s23 [Erysiphe necator]		NoExp	NoExp	NoExp	NoExp	NoExp	NoExp	NoExp	NoExp	NoExp	NoExp
CL10665Contig1	GO:0006098 GO:0004801 GO:0005975 GO:0005737	putative transaldolase [Erysiphe necator]		NoExp	NoExp	NoExp	NoExp	NoExp	NoExp	NoExp	NoExp	NoExp	NoExp
CL10666Contig1	GO:0004857 GO:0030599	21 kDa protein precursor, putative [Ricinus communis]<>21 kDa protein precursor, putative [Ricinus communis]		NoExp	NoExp	NoExp	NoExp	NoExp	NoExp	NoExp	NoExp	NoExp	NoExp
CL10667Contig1	#N/A	hypothetical protein JCGZ_16876 [Jatropha curcas]		filtre	filtre	filtre	filtre	filtre	filtre	filtre	filtre	filtre	filtre
CL10667Contig2	#N/A	hypothetical protein JCGZ_16891 [Jatropha curcas]		30.2302	29.3666	31.0937	0.0824452	0.948831	34.7249	38.3742	31.0757	-0.304352	0.930302
CL10668Contig1	GO:0005515 GO:0008270	hypothetical protein JCGZ_21526 [Jatropha curcas]		filtre	filtre	filtre	filtre	filtre	filtre	filtre	filtre	filtre	filtre
CL10669Contig1	GO:0043531 GO:0006952	PREDICTED: putative disease resistance RPP13-like protein 1 [Vitis vinifera]<>PREDICTED: putative disease resistance RPP13-like protein 1 [Vitis vinifera]<>PREDICTED: putative disease resistance RPP13-like protein 1 [Vitis vinifera]<>PREDICTED: putative disease resistance RPP13-like protein 1 [Vitis vinifera]<>PREDICTED: putative disease resistance RPP13-like protein 1 [Vitis vinifera]<>PREDICTED…		145.65	161.309	129.99	-0.311431	0.5463	112.058	94.042	130.074	0.467957	0.857785
CL1066Contig1	GO:0006457 GO:0051087 GO:0000774 GO:0042803	Protein grpE, putative [Ricinus communis]<>Protein grpE, putative [Ricinus communis]		176.873	113.814	239.932	1.07595	0.00077328	258.943	277.67	240.216	-0.209039	0.91368
CL1066Contig2	GO:0006457 GO:0051087 GO:0000774 GO:0042803	hypothetical protein CICLE_v10001980mg [Citrus clementina]<>hypothetical protein CICLE_v10001980mg [Citrus clementina]		filtre	filtre	filtre	filtre	filtre	filtre	filtre	filtre	filtre	filtre
CL1066Contig3	#N/A	hypothetical protein JCGZ_12024 [Jatropha curcas]		15.7959	9.29068	22.3011	1.26326	0.161292	24.0461	25.7865	22.3057	-0.209205	0.972654
CL1066Contig4	#N/A	Protein grpE, putative [Ricinus communis]<>Protein grpE, putative [Ricinus communis]		filtre	filtre	filtre	filtre	filtre	filtre	filtre	filtre	filtre	filtre
CL1066Contig5	GO:0006457 GO:0051087 GO:0000774 GO:0042803	Protein grpE, putative [Ricinus communis]<>Protein grpE, putative [Ricinus communis]		737.395	704.753	770.036	0.127809	0.727677	755.939	741.138	770.739	0.0564996	1
CL10670Contig1	#N/A	hypothetical protein JCGZ_15057 [Jatropha curcas]		125.315	130.058	120.572	-0.109269	0.899164	106.408	92.2581	120.558	0.385978	0.88531
CL10671Contig1	#N/A	putative eukaryotic translation initiation factor 5b [Erysiphe necator]		NoExp	NoExp	NoExp	NoExp	NoExp	NoExp	NoExp	NoExp	NoExp	NoExp
CL10672Contig1	#N/A	hypothetical protein JCGZ_23099 [Jatropha curcas]		242.017	202.118	281.916	0.480068	0.154036	261.098	240.284	281.912	0.230505	0.931428
CL10673Contig1	#N/A	hypothetical protein JCGZ_11666 [Jatropha curcas]		90.914	92.4066	89.4214	-0.0473751	0.985725	98.6	107.763	89.4368	-0.268922	0.913762
CL10674Contig1	#N/A	hypothetical protein JCGZ_18687 [Jatropha curcas]		29.2103	24.7167	33.7038	0.447425	0.623868	31.6584	29.6542	33.6626	0.182912	0.988792
CL10675Contig1	GO:0004713 GO:0004674 GO:0005524 GO:0004672 GO:0006468 GO:0016772	hypothetical protein JCGZ_09256 [Jatropha curcas]		filtre	filtre	filtre	filtre	filtre	filtre	filtre	filtre	filtre	filtre
CL10675Contig2	#N/A	hypothetical protein JCGZ_09256 [Jatropha curcas]		22.9916	35.3993	10.5839	-1.74185	0.0196671	filtre	filtre	filtre	filtre	filtre
CL10675Contig3	#N/A	hypothetical protein MIMGU_mgv1a006813mg [Erythranthe guttata]		filtre	filtre	filtre	filtre	filtre	filtre	filtre	filtre	filtre	filtre
CL10675Contig4	GO:0004713 GO:0005524 GO:0004674 GO:0004672 GO:0006468 GO:0016772	hypothetical protein JCGZ_09256 [Jatropha curcas]		25.3001	41.4001	9.20005	-2.16992	0.00232315	filtre	filtre	filtre	filtre	filtre
CL10676Contig1	GO:0003677 GO:0006355 GO:0003700	Dehydration-responsive element-binding protein 2C, putative [Ricinus communis]<>Dehydration-responsive element-binding protein 2C, putative [Ricinus communis]		647.145	465.501	828.789	0.832221	0.0118983	631.731	434.659	828.804	0.931146	0.125219
CL10677Contig1	GO:0005524 GO:0004672 GO:0006468 GO:0016772	hypothetical protein JCGZ_12857 [Jatropha curcas]		filtre	filtre	filtre	filtre	filtre	NoExp	NoExp	NoExp	NoExp	NoExp
CL10677Contig2	GO:0004713 GO:0004674 GO:0005515 GO:0005524 GO:0004672 GO:0006468 GO:0016772	hypothetical protein JCGZ_12857 [Jatropha curcas]		NoExp	NoExp	NoExp	NoExp	NoExp	NoExp	NoExp	NoExp	NoExp	NoExp
CL10678Contig1	GO:0008270 GO:0003676	hypothetical protein POPTR_0006s15480g [Populus trichocarpa]<>hypothetical protein POPTR_0006s15480g [Populus trichocarpa]		NoExp	NoExp	NoExp	NoExp	NoExp	NoExp	NoExp	NoExp	NoExp	NoExp
CL10678Contig2	GO:0003677 GO:0003682 GO:0008270 GO:0003676	hypothetical protein JCGZ_07386 [Jatropha curcas]		filtre	filtre	filtre	filtre	filtre	filtre	filtre	filtre	filtre	filtre
CL10679Contig1	#N/A	2-oxoglutarate and Fe(II)-dependent oxygenase superfamily protein, putative [Theobroma cacao]<>2-oxoglutarate and Fe(II)-dependent oxygenase superfamily protein, putative [Theobroma cacao]		517.755	293.953	741.556	1.33497	2.24774e-06	749.225	756.963	741.486	-0.0298046	0.992643
CL1067Contig1	#N/A	ubiquitin-protein ligase, putative [Ricinus communis]<>ubiquitin-protein ligase, putative [Ricinus communis]		filtre	filtre	filtre	filtre	filtre	NoExp	NoExp	NoExp	NoExp	NoExp
CL1067Contig2	GO:0005515 GO:0000151 GO:0016567 GO:0005488 GO:0004842	ubiquitin-protein ligase, putative [Ricinus communis]<>ubiquitin-protein ligase, putative [Ricinus communis]		817.389	857.543	777.234	-0.14186	0.779824	735.315	693.18	777.45	0.165519	0.955053
CL1067Contig3	GO:0005515 GO:0005488	ubiquitin-protein ligase, putative [Ricinus communis]<>ubiquitin-protein ligase, putative [Ricinus communis]		536.71	548.78	524.641	-0.0648975	0.939244	535.783	546.399	525.167	-0.057179	0.977625
CL1067Contig4	#N/A	ubiquitin-protein ligase, putative [Ricinus communis]<>ubiquitin-protein ligase, putative [Ricinus communis]		157.352	167.481	147.223	-0.186	0.777759	140.744	134.084	147.405	0.136647	0.989404
CL1067Contig5	#N/A	PREDICTED: U-box domain-containing protein 5-like [Populus euphratica]		46.7922	47.1603	46.4242	-0.0226937	1	41.1716	35.9279	46.4153	0.369496	0.932244
CL1067Contig6	#N/A	#N/A		67.3799	72.0629	62.697	-0.20086	0.818237	61.0024	59.234	62.7708	0.0836674	1
CL10680Contig1	#N/A	#N/A		20.6939	34.2867	7.1011	-2.27153	0.00296334	filtre	filtre	filtre	filtre	filtre
CL10680Contig2	#N/A	Uncharacterized protein TCM_029816 [Theobroma cacao]<>Uncharacterized protein TCM_029816 [Theobroma cacao]		58.4796	82.563	34.3962	-1.26324	0.00981468	39.3858	44.4076	34.364	-0.369911	0.91008
CL10681Contig1	GO:0006508 GO:0004185	serine carboxypeptidase, putative [Ricinus communis]<>serine carboxypeptidase, putative [Ricinus communis]		NoExp	NoExp	NoExp	NoExp	NoExp	NoExp	NoExp	NoExp	NoExp	NoExp
CL10681Contig2	GO:0006508 GO:0004185	serine carboxypeptidase, putative [Ricinus communis]<>serine carboxypeptidase, putative [Ricinus communis]		NoExp	NoExp	NoExp	NoExp	NoExp	NoExp	NoExp	NoExp	NoExp	NoExp
CL10682Contig1	GO:0005524 GO:0008026 GO:0003676	helicase, putative [Ricinus communis]<>helicase, putative [Ricinus communis]		30.0749	31.6534	28.4963	-0.151583	0.921061	26.9568	25.4204	28.4931	0.164622	0.995534
CL10682Contig2	#N/A	hypothetical protein JCGZ_08533 [Jatropha curcas]		38.4992	34.6184	42.38	0.291845	0.709606	36.7766	31.1755	42.3778	0.442897	0.896176
CL10683Contig1	#N/A	hypothetical protein FOVG_18417 [Fusarium oxysporum f. sp. pisi HDV247]		filtre	filtre	filtre	filtre	filtre	filtre	filtre	filtre	filtre	filtre
CL10683Contig2	GO:0016020 GO:0006486 GO:0008378	Beta-1,3-galactosyltransferase sqv-2, putative [Ricinus communis]<>Beta-1,3-galactosyltransferase sqv-2, putative [Ricinus communis]		filtre	filtre	filtre	filtre	filtre	filtre	filtre	filtre	filtre	filtre
CL10684Contig1	#N/A	pentatricopeptide repeat-containing protein, putative [Ricinus communis]<>pentatricopeptide repeat-containing protein, putative [Ricinus communis]		100.053	87.9014	112.205	0.35218	0.468565	117.005	121.865	112.146	-0.119914	0.973817
CL10685Contig1	#N/A	hypothetical protein JCGZ_05515 [Jatropha curcas]		1240	1583.42	896.579	-0.82054	0.0198021	886.257	876.567	895.947	0.0315475	1
CL10686Contig1	#N/A	conserved hypothetical protein [Ricinus communis]<>conserved hypothetical protein [Ricinus communis]		NoExp	NoExp	NoExp	NoExp	NoExp	NoExp	NoExp	NoExp	NoExp	NoExp
CL10686Contig2	#N/A	conserved hypothetical protein [Ricinus communis]<>conserved hypothetical protein [Ricinus communis]		NoExp	NoExp	NoExp	NoExp	NoExp	NoExp	NoExp	NoExp	NoExp	NoExp
CL10687Contig1	#N/A	conserved hypothetical protein [Ricinus communis]<>conserved hypothetical protein [Ricinus communis]		filtre	filtre	filtre	filtre	filtre	filtre	filtre	filtre	filtre	filtre
CL10688Contig1	#N/A	hypothetical protein JCGZ_16887 [Jatropha curcas]		22.5403	26.7197	18.361	-0.541258	0.620738	16.0904	13.8313	18.3495	0.407804	0.944644
CL10688Contig2	#N/A	MULTISPECIES: hypothetical protein [Mesorhizobium]<>hypothetical protein X748_29425 [Mesorhizobium sp. LNJC386A00]<>hypothetical protein X739_31685 [Mesorhizobium sp. LNHC220B00]		filtre	filtre	filtre	filtre	filtre	filtre	filtre	filtre	filtre	filtre
CL10689Contig1	#N/A	hypothetical protein JCGZ_02914 [Jatropha curcas]		646.26	789.548	502.971	-0.650552	0.061171	644.022	785.405	502.639	-0.643915	0.273909
CL1068Contig1	GO:0005576	pathogenesis-related family protein [Populus trichocarpa]<>pathogenesis-related family protein [Populus trichocarpa]		NoExp	NoExp	NoExp	NoExp	NoExp	NoExp	NoExp	NoExp	NoExp	NoExp
CL1068Contig2	GO:0016746 GO:0008152	PREDICTED: glycerol-3-phosphate 2-O-acyltransferase 6 [Populus euphratica]		filtre	filtre	filtre	filtre	filtre	filtre	filtre	filtre	filtre	filtre
CL1068Contig3	GO:0005576	pathogenesis-related family protein [Populus trichocarpa]<>pathogenesis-related family protein [Populus trichocarpa]		10.1885	3.19646	17.1806	2.42624	0.0111497	37.7153	58.2434	17.1873	-1.76075	0.0650221
CL1068Contig4	GO:0016746 GO:0008152	PREDICTED: glycerol-3-phosphate 2-O-acyltransferase 6 [Populus euphratica]		filtre	filtre	filtre	filtre	filtre	NoExp	NoExp	NoExp	NoExp	NoExp
CL10690Contig1	#N/A	hypothetical protein JCGZ_14558 [Jatropha curcas]		158.29	218.968	97.6119	-1.16559	0.00280869	120.692	143.855	97.5294	-0.560708	0.669437
CL10690Contig2	#N/A	zinc ion binding protein, putative [Ricinus communis]<>zinc ion binding protein, putative [Ricinus communis]		46.1417	68.187	24.0965	-1.50067	0.00962022	25.0264	25.954	24.0988	-0.106999	0.995775
CL10691Contig1	GO:0006812 GO:0015391 GO:0015931 GO:0009507	pentatricopeptide repeat-containing protein, putative [Ricinus communis]<>pentatricopeptide repeat-containing protein, putative [Ricinus communis]		70.6582	63.2065	78.1099	0.305433	0.586048	92.0584	105.909	78.2077	-0.437444	0.836103
CL10692Contig1	GO:0045261 GO:0005524 GO:0015986 GO:0015991 GO:0033178 GO:0016820 GO:0000166 GO:0017111 GO:0046933	hypothetical protein BGT96224_46B [Blumeria graminis f. sp. tritici 96224]		NoExp	NoExp	NoExp	NoExp	NoExp	NoExp	NoExp	NoExp	NoExp	NoExp
CL10693Contig1	#N/A	BCCIP-like protein [Medicago truncatula]<>p21-carboxy-terminal region-binding protein [Medicago truncatula]		filtre	filtre	filtre	filtre	filtre	filtre	filtre	filtre	filtre	filtre
CL10693Contig2	#N/A	hypothetical protein JCGZ_03083 [Jatropha curcas]		filtre	filtre	filtre	filtre	filtre	filtre	filtre	filtre	filtre	filtre
CL10693Contig3	#N/A	#N/A		filtre	filtre	filtre	filtre	filtre	filtre	filtre	filtre	filtre	filtre
CL10693Contig4	#N/A	expressed protein, putative [Ricinus communis]<>expressed protein, putative [Ricinus communis]		filtre	filtre	filtre	filtre	filtre	filtre	filtre	filtre	filtre	filtre
CL10694Contig1	GO:0004674 GO:0005524 GO:0004672 GO:0006468 GO:0016772	ATP binding protein, putative [Ricinus communis]<>ATP binding protein, putative [Ricinus communis]		filtre	filtre	filtre	filtre	filtre	filtre	filtre	filtre	filtre	filtre
CL10694Contig2	GO:0016772	uncharacterized LOC100191951 [Zea mays]<>unknown [Zea mays]<>TPA: putative protein kinase superfamily protein [Zea mays]		filtre	filtre	filtre	filtre	filtre	filtre	filtre	filtre	filtre	filtre
CL10695Contig1	#N/A	hypothetical protein JCGZ_16411 [Jatropha curcas]		116.589	130.615	102.564	-0.348795	0.50302	113.407	124.189	102.624	-0.275165	0.900207
CL10695Contig2	#N/A	hypothetical protein JCGZ_16411 [Jatropha curcas]		NoExp	NoExp	NoExp	NoExp	NoExp	filtre	filtre	filtre	filtre	filtre
CL10696Contig1	#N/A	#N/A		100.73	76.4219	125.038	0.710303	0.108647	218.301	311.5	125.102	-1.31613	0.0307677
CL10697Contig1	#N/A	hypothetical protein JCGZ_07561 [Jatropha curcas]		376.924	335.819	418.03	0.315923	0.366854	380.595	343.122	418.069	0.285019	0.892799
CL10698Contig1	#N/A	pentatricopeptide repeat-containing family protein [Populus trichocarpa]<>pentatricopeptide repeat-containing family protein [Populus trichocarpa]		126.208	158.754	93.663	-0.761239	0.0527801	107.648	121.599	93.6963	-0.376065	0.839726
CL10699Contig1	GO:0003899 GO:0032549 GO:0005634 GO:0003677 GO:0008270 GO:0006351	DNA-directed RNA polymerase III largest subunit, putative [Ricinus communis]<>DNA-directed RNA polymerase III largest subunit, putative [Ricinus communis]		57.7079	49.8164	65.5994	0.397061	0.494561	54.5788	43.5791	65.5786	0.58959	0.81766
CL10699Contig2	#N/A	hypothetical protein JCGZ_05617 [Jatropha curcas]		51.6263	47.9344	55.3183	0.206695	0.762184	49.9446	44.5126	55.3765	0.315058	0.937342
CL1069Contig1	#N/A	unknown [Medicago truncatula]		NoExp	NoExp	NoExp	NoExp	NoExp	NoExp	NoExp	NoExp	NoExp	NoExp
CL1069Contig2	GO:0005544 GO:0005509	hypothetical protein JCGZ_25425 [Jatropha curcas]		filtre	filtre	filtre	filtre	filtre	filtre	filtre	filtre	filtre	filtre
CL1069Contig3	GO:0005544 GO:0005509	PREDICTED: annexin D5-like isoform X1 [Populus euphratica]		NoExp	NoExp	NoExp	NoExp	NoExp	NoExp	NoExp	NoExp	NoExp	NoExp
CL1069Contig4	GO:0005544 GO:0005509	annexin, putative [Ricinus communis]<>annexin, putative [Ricinus communis]		NoExp	NoExp	NoExp	NoExp	NoExp	NoExp	NoExp	NoExp	NoExp	NoExp
CL1069Contig5	#N/A	#N/A		filtre	filtre	filtre	filtre	filtre	NoExp	NoExp	NoExp	NoExp	NoExp
CL1069Contig6	GO:0005544 GO:0005509	annexin-like family protein [Populus trichocarpa]<>annexin-like family protein [Populus trichocarpa]		NoExp	NoExp	NoExp	NoExp	NoExp	NoExp	NoExp	NoExp	NoExp	NoExp
CL1069Contig7	#N/A	PREDICTED: annexin D5-like [Populus euphratica]		NoExp	NoExp	NoExp	NoExp	NoExp	NoExp	NoExp	NoExp	NoExp	NoExp
CL106Contig1	#N/A	hypothetical protein CISIN_1g011268mg [Citrus sinensis]		filtre	filtre	filtre	filtre	filtre	filtre	filtre	filtre	filtre	filtre
CL106Contig10	GO:0006886 GO:0005515	hypothetical protein JCGZ_03365 [Jatropha curcas]		995.733	1028.63	962.839	-0.0953524	0.8858	974.03	984.512	963.548	-0.0310514	0.991266
CL106Contig11	#N/A	alpha-soluble nsf attachment protein, putative [Ricinus communis]<>alpha-soluble nsf attachment protein, putative [Ricinus communis]		filtre	filtre	filtre	filtre	filtre	filtre	filtre	filtre	filtre	filtre
CL106Contig12	GO:0006886	hypothetical protein JCGZ_03365 [Jatropha curcas]		filtre	filtre	filtre	filtre	filtre	filtre	filtre	filtre	filtre	filtre
CL106Contig13	#N/A	hypothetical protein JCGZ_20964 [Jatropha curcas]		filtre	filtre	filtre	filtre	filtre	filtre	filtre	filtre	filtre	filtre
CL106Contig14	GO:0006886 GO:0005515	alpha-soluble nsf attachment protein, putative [Ricinus communis]<>alpha-soluble nsf attachment protein, putative [Ricinus communis]		9.66199	8.65008	10.6739	0.303301	0.869534	filtre	filtre	filtre	filtre	filtre
CL106Contig15	GO:0006886	alpha-soluble nsf attachment protein, putative [Ricinus communis]<>alpha-soluble nsf attachment protein, putative [Ricinus communis]		filtre	filtre	filtre	filtre	filtre	filtre	filtre	filtre	filtre	filtre
CL106Contig16	GO:0006886	BnaC06g15800D [Brassica napus]		filtre	filtre	filtre	filtre	filtre	NoExp	NoExp	NoExp	NoExp	NoExp
CL106Contig17	GO:0006886	PREDICTED: alpha-soluble NSF attachment protein 2 isoform X2 [Tarenaya hassleriana]		47.5848	47.4212	47.7483	0.00991674	1	54.1228	60.4987	47.7469	-0.341497	0.899404
CL106Contig18	#N/A	hypothetical protein JCGZ_20979 [Jatropha curcas]		filtre	filtre	filtre	filtre	filtre	filtre	filtre	filtre	filtre	filtre
CL106Contig19	#N/A	hypothetical protein JCGZ_20964 [Jatropha curcas]		filtre	filtre	filtre	filtre	filtre	filtre	filtre	filtre	filtre	filtre
CL106Contig2	GO:0006886	hypothetical protein PHAVU_001G247900g [Phaseolus vulgaris]<>hypothetical protein PHAVU_001G247900g [Phaseolus vulgaris]		filtre	filtre	filtre	filtre	filtre	filtre	filtre	filtre	filtre	filtre
CL106Contig20	#N/A	hypothetical protein JCGZ_20964 [Jatropha curcas]		1134.28	1013.51	1255.06	0.3084	0.422827	1309.06	1363.72	1254.4	-0.120549	0.947007
CL106Contig21	GO:0006886 GO:0005515	hypothetical protein JCGZ_03365 [Jatropha curcas]		3279.34	3556.38	3002.3	-0.244339	0.610891	3018.6	3033.34	3003.85	-0.0140964	0.994334
CL106Contig22	#N/A	hypothetical protein JCGZ_20964 [Jatropha curcas]		905.444	998.737	812.152	-0.298355	0.47969	944.998	1077.42	812.58	-0.406993	0.650242
CL106Contig23	#N/A	PREDICTED: ultraviolet-B receptor UVR8 isoform X1 [Vitis vinifera]<>PREDICTED: ultraviolet-B receptor UVR8 isoform X1 [Vitis vinifera]<>unnamed protein product [Vitis vinifera]		77.8168	64.7442	90.8893	0.489359	0.323788	95.2569	99.5968	90.9169	-0.131552	0.971393
CL106Contig3	GO:0006886 GO:0005515	alpha-soluble nsf attachment protein, putative [Ricinus communis]<>alpha-soluble nsf attachment protein, putative [Ricinus communis]		filtre	filtre	filtre	filtre	filtre	filtre	filtre	filtre	filtre	filtre
CL106Contig4	#N/A	hypothetical protein JCGZ_20964 [Jatropha curcas]		166.166	149.487	182.845	0.290608	0.582502	197.943	213.128	182.759	-0.221773	0.925837
CL106Contig5	GO:0006886	Alpha-soluble NSF attachment protein 2 [Theobroma cacao]<>Alpha-soluble NSF attachment protein 2 [Theobroma cacao]		filtre	filtre	filtre	filtre	filtre	filtre	filtre	filtre	filtre	filtre
CL106Contig6	#N/A	hypothetical protein JCGZ_20964 [Jatropha curcas]		filtre	filtre	filtre	filtre	filtre	filtre	filtre	filtre	filtre	filtre
CL106Contig7	GO:0006886 GO:0005515	hypothetical protein JCGZ_03365 [Jatropha curcas]		filtre	filtre	filtre	filtre	filtre	filtre	filtre	filtre	filtre	filtre
CL106Contig8	#N/A	PREDICTED: ultraviolet-B receptor UVR8 [Malus domestica]<>PREDICTED: ultraviolet-B receptor UVR8 [Malus domestica]<>PREDICTED: ultraviolet-B receptor UVR8 [Malus domestica]		1087.97	928.036	1247.91	0.427263	0.26899	1334	1421.11	1246.88	-0.18869	0.910069
CL106Contig9	#N/A	hypothetical protein CICLE_v10008120mg [Citrus clementina]<>hypothetical protein CICLE_v10008120mg [Citrus clementina]		filtre	filtre	filtre	filtre	filtre	filtre	filtre	filtre	filtre	filtre
CL10700Contig1	GO:0016021	hypothetical protein JCGZ_15043 [Jatropha curcas]		NoExp	NoExp	NoExp	NoExp	NoExp	NoExp	NoExp	NoExp	NoExp	NoExp
CL10701Contig1	#N/A	#N/A		77.3413	132.692	21.9909	-2.5931	1.01129e-08	38.0128	54.0536	21.9719	-1.29873	0.220275
CL10701Contig2	#N/A	#N/A		25.9421	44.1895	7.69463	-2.52178	0.00239487	filtre	filtre	filtre	filtre	filtre
CL10701Contig3	#N/A	#N/A		filtre	filtre	filtre	filtre	filtre	NoExp	NoExp	NoExp	NoExp	NoExp
CL10702Contig1	#N/A	Uncharacterized protein TCM_019235 [Theobroma cacao]<>Uncharacterized protein TCM_019235 [Theobroma cacao]		filtre	filtre	filtre	filtre	filtre	filtre	filtre	filtre	filtre	filtre
CL10703Contig1	#N/A	hypothetical protein Salmi_Mp022 (mitochondrion) [Salvia miltiorrhiza]<>hypothetical protein Salmi_Mp022 (mitochondrion) [Salvia miltiorrhiza]		filtre	filtre	filtre	filtre	filtre	NoExp	NoExp	NoExp	NoExp	NoExp
CL10704Contig1	#N/A	hypothetical protein JCGZ_10774 [Jatropha curcas]		214.877	164.662	265.092	0.686983	0.0285278	257.257	249.175	265.339	0.090677	0.995965
CL10705Contig1	GO:0009507 GO:0016491	PREDICTED: radical S-adenosyl methionine domain-containing protein 1, mitochondrial-like [Solanum tuberosum]		135.022	126.949	143.096	0.172738	0.746198	159.776	176.538	143.014	-0.303825	0.872969
CL10706Contig1	#N/A	Protein MKS1, putative [Ricinus communis]<>Protein MKS1, putative [Ricinus communis]		filtre	filtre	filtre	filtre	filtre	filtre	filtre	filtre	filtre	filtre
CL10707Contig1	GO:0003677 GO:0003682	hypothetical protein POPTR_0005s17080g [Populus trichocarpa]<>hypothetical protein POPTR_0005s17080g [Populus trichocarpa]		filtre	filtre	filtre	filtre	filtre	filtre	filtre	filtre	filtre	filtre
CL10707Contig2	#N/A	r2r3-myb transcription factor, putative [Ricinus communis]<>r2r3-myb transcription factor, putative [Ricinus communis]		NoExp	NoExp	NoExp	NoExp	NoExp	NoExp	NoExp	NoExp	NoExp	NoExp
CL10707Contig3	#N/A	PREDICTED: transcription factor MYB39-like [Malus domestica]<>PREDICTED: transcription factor MYB39-like [Malus domestica]		filtre	filtre	filtre	filtre	filtre	filtre	filtre	filtre	filtre	filtre
CL10708Contig1	#N/A	MOTHER OF FT AND TFL1 1 [Jatropha curcas]<>hypothetical protein JCGZ_03618 [Jatropha curcas]<>mother of FT and TFL1 1 [Jatropha curcas]<>mother of FT and TFL1 1 [Jatropha curcas]		filtre	filtre	filtre	filtre	filtre	filtre	filtre	filtre	filtre	filtre
CL10709Contig1	#N/A	SNARE-like superfamily protein [Theobroma cacao]<>SNARE-like superfamily protein [Theobroma cacao]		63.5111	79.5079	47.5144	-0.742733	0.156948	60.3016	73.1005	47.5026	-0.621875	0.731679
CL1070Contig1	#N/A	Transcription factor RF2a, putative [Ricinus communis]<>Transcription factor RF2a, putative [Ricinus communis]		filtre	filtre	filtre	filtre	filtre	filtre	filtre	filtre	filtre	filtre
CL1070Contig2	#N/A	hypothetical protein CISIN_1g0143271mg, partial [Citrus sinensis]		filtre	filtre	filtre	filtre	filtre	filtre	filtre	filtre	filtre	filtre
CL1070Contig3	GO:0006355 GO:0043565 GO:0003700	Transcription factor RF2a, putative [Ricinus communis]<>Transcription factor RF2a, putative [Ricinus communis]		1219.41	1326.17	1112.64	-0.253279	0.53632	1147.17	1181.91	1112.44	-0.0873923	0.962657
CL1070Contig4	#N/A	hypothetical protein JCGZ_20894 [Jatropha curcas]		453.871	506.255	401.488	-0.334507	0.415185	383.078	364.831	401.326	0.137545	0.984485
CL1070Contig5	#N/A	#N/A		NoExp	NoExp	NoExp	NoExp	NoExp	NoExp	NoExp	NoExp	NoExp	NoExp
CL1070Contig6	GO:0006355 GO:0043565 GO:0003700	Transcription factor RF2a, putative [Ricinus communis]<>Transcription factor RF2a, putative [Ricinus communis]		591.918	746.746	437.089	-0.772689	0.00833808	462.81	488.266	437.354	-0.158867	0.928458
CL1070Contig7	#N/A	PREDICTED: probable transcription factor PosF21 [Prunus mume]		filtre	filtre	filtre	filtre	filtre	filtre	filtre	filtre	filtre	filtre
CL10710Contig1	#N/A	hypothetical protein JCGZ_10113 [Jatropha curcas]		filtre	filtre	filtre	filtre	filtre	filtre	filtre	filtre	filtre	filtre
CL10711Contig1	#N/A	conserved hypothetical protein [Ricinus communis]<>conserved hypothetical protein [Ricinus communis]		filtre	filtre	filtre	filtre	filtre	NoExp	NoExp	NoExp	NoExp	NoExp
CL10711Contig2	#N/A	hypothetical protein JCGZ_15891 [Jatropha curcas]		NoExp	NoExp	NoExp	NoExp	NoExp	NoExp	NoExp	NoExp	NoExp	NoExp
CL10712Contig1	#N/A	#N/A		filtre	filtre	filtre	filtre	filtre	filtre	filtre	filtre	filtre	filtre
CL10713Contig1	GO:0016020	hypothetical protein JCGZ_13722 [Jatropha curcas]		filtre	filtre	filtre	filtre	filtre	NoExp	NoExp	NoExp	NoExp	NoExp
CL10713Contig2	GO:0016020	PREDICTED: uncharacterized membrane protein C2G11.09-like isoform X3 [Citrus sinensis]		13.2373	23.0797	3.39486	-2.7652	0.00157494	filtre	filtre	filtre	filtre	filtre
CL10714Contig1	#N/A	hypothetical protein JCGZ_21620 [Jatropha curcas]		93.3605	109.202	77.5193	-0.494368	0.306072	89.0238	100.473	77.5747	-0.373146	0.861317
CL10715Contig1	GO:0008762 GO:0016614 GO:0050660 GO:0003824 GO:0055114 GO:0016491	gulonolactone oxidase, putative [Ricinus communis]<>gulonolactone oxidase, putative [Ricinus communis]		filtre	filtre	filtre	filtre	filtre	filtre	filtre	filtre	filtre	filtre
CL10716Contig1	#N/A	hypothetical protein JCGZ_02057 [Jatropha curcas]		NoExp	NoExp	NoExp	NoExp	NoExp	filtre	filtre	filtre	filtre	filtre
CL10716Contig2	#N/A	hydrolase, putative [Ricinus communis]<>hydrolase, putative [Ricinus communis]		filtre	filtre	filtre	filtre	filtre	filtre	filtre	filtre	filtre	filtre
CL10717Contig1	#N/A	conserved hypothetical protein [Ricinus communis]<>conserved hypothetical protein [Ricinus communis]		108.915	146.299	71.5311	-1.03227	0.0128098	62.7257	53.8825	71.5689	0.409515	0.911614
CL10718Contig1	GO:0008152 GO:0003824	PREDICTED: 3-oxoacyl-[acyl-carrier-protein] synthase, mitochondrial-like [Cucumis sativus]<>hypothetical protein Csa_6G169290 [Cucumis sativus]		28.1002	30.4541	25.7463	-0.242274	0.839098	26.1786	26.5748	25.7825	-0.0436679	1
CL10719Contig1	#N/A	hypothetical protein JCGZ_21477 [Jatropha curcas]		81.4988	94.2009	68.7967	-0.453401	0.424296	108	147.196	68.8046	-1.09716	0.0962078
CL1071Contig1	GO:0005634 GO:0003677 GO:0006355 GO:0043565 GO:0003700	homeobox protein, putative [Ricinus communis]<>homeobox protein, putative [Ricinus communis]		5653.4	5280.98	6025.83	0.190354	0.634538	5205.82	4375.14	6036.51	0.464385	0.613077
CL1071Contig2	GO:0005634 GO:0003677 GO:0006355 GO:0043565 GO:0003700	PREDICTED: homeobox-leucine zipper protein HAT22-like [Nelumbo nucifera]		filtre	filtre	filtre	filtre	filtre	filtre	filtre	filtre	filtre	filtre
CL1071Contig3	GO:0005634 GO:0003677 GO:0006355 GO:0043565 GO:0003700	homeobox protein, putative [Ricinus communis]<>homeobox protein, putative [Ricinus communis]		15057.7	7351.73	22763.6	1.63058	1.90985e-08	20703.4	18617.2	22789.6	0.29174	0.848609
CL10720Contig1	#N/A	hypothetical protein JCGZ_20030 [Jatropha curcas]		131.691	151.667	111.716	-0.441069	0.341394	118.316	124.857	111.776	-0.159663	0.955053
CL10721Contig1	#N/A	putative m-phase inducer phosphatase [Erysiphe necator]		NoExp	NoExp	NoExp	NoExp	NoExp	NoExp	NoExp	NoExp	NoExp	NoExp
CL10722Contig1	#N/A	hypothetical protein JCGZ_01244 [Jatropha curcas]		NoExp	NoExp	NoExp	NoExp	NoExp	NoExp	NoExp	NoExp	NoExp	NoExp
CL10723Contig1	#N/A	PREDICTED: uncharacterized protein LOC104883473 [Beta vulgaris subsp. vulgaris]		filtre	filtre	filtre	filtre	filtre	filtre	filtre	filtre	filtre	filtre
CL10724Contig1	#N/A	bHLH family protein [Populus trichocarpa]<>bHLH family protein [Populus trichocarpa]		filtre	filtre	filtre	filtre	filtre	filtre	filtre	filtre	filtre	filtre
CL10724Contig2	#N/A	ATP binding protein, putative [Ricinus communis]<>ATP binding protein, putative [Ricinus communis]		66.5332	52.7519	80.3145	0.606439	0.230094	80.2015	79.9928	80.4101	0.00750593	1
CL10724Contig3	#N/A	ATP binding protein, putative [Ricinus communis]<>ATP binding protein, putative [Ricinus communis]		filtre	filtre	filtre	filtre	filtre	filtre	filtre	filtre	filtre	filtre
CL10725Contig1	GO:0006228 GO:0005524 GO:0006241 GO:0006165 GO:0004550 GO:0006183	putative nucleoside diphosphate kinase [Erysiphe necator]		NoExp	NoExp	NoExp	NoExp	NoExp	NoExp	NoExp	NoExp	NoExp	NoExp
CL10726Contig1	GO:0005975 GO:0004650	hypothetical protein L484_020358 [Morus notabilis]<>hypothetical protein L484_020358 [Morus notabilis]		NoExp	NoExp	NoExp	NoExp	NoExp	NoExp	NoExp	NoExp	NoExp	NoExp
CL10726Contig2	#N/A	Polygalacturonase precursor, putative [Ricinus communis]<>Polygalacturonase precursor, putative [Ricinus communis]		NoExp	NoExp	NoExp	NoExp	NoExp	NoExp	NoExp	NoExp	NoExp	NoExp
CL10727Contig1	GO:0008152 GO:0016758	UDP-glucosyltransferase, putative [Ricinus communis]<>UDP-glucosyltransferase, putative [Ricinus communis]		NoExp	NoExp	NoExp	NoExp	NoExp	NoExp	NoExp	NoExp	NoExp	NoExp
CL10728Contig1	GO:0008915 GO:0009245	hypothetical protein JCGZ_13774 [Jatropha curcas]		48.182	68.4263	27.9377	-1.29234	0.0127007	31.297	34.6655	27.9286	-0.311757	0.932244
CL10728Contig2	GO:0008915 GO:0009245	hypothetical protein JCGZ_13774 [Jatropha curcas]		filtre	filtre	filtre	filtre	filtre	filtre	filtre	filtre	filtre	filtre
CL10729Contig1	#N/A	hypothetical protein JCGZ_10133 [Jatropha curcas]		NoExp	NoExp	NoExp	NoExp	NoExp	filtre	filtre	filtre	filtre	filtre
CL10729Contig2	#N/A	hypothetical protein JCGZ_10133 [Jatropha curcas]		50.8933	48.2763	53.5102	0.1485	0.8498	50.2984	47.0389	53.5579	0.187244	0.984694
CL1072Contig1	#N/A	hypothetical protein JCGZ_00460 [Jatropha curcas]		253.838	248.556	259.121	0.0600576	0.881613	275.285	291.184	259.385	-0.166835	0.938984
CL1072Contig10	#N/A	calmodulin-binding protein, putative [Ricinus communis]<>calmodulin-binding protein, putative [Ricinus communis]		filtre	filtre	filtre	filtre	filtre	filtre	filtre	filtre	filtre	filtre
CL1072Contig11	GO:0005524 GO:0000166 GO:0017111	hypothetical protein JCGZ_00460 [Jatropha curcas]		469.132	462.825	475.438	0.0387898	0.924967	431.505	387.466	475.545	0.295512	0.879684
CL1072Contig12	#N/A	calmodulin-binding protein, putative [Ricinus communis]<>calmodulin-binding protein, putative [Ricinus communis]		filtre	filtre	filtre	filtre	filtre	filtre	filtre	filtre	filtre	filtre
CL1072Contig13	GO:0005524	calmodulin-binding protein, putative [Ricinus communis]<>calmodulin-binding protein, putative [Ricinus communis]		15.0925	12.6	17.5851	0.480936	0.812701	filtre	filtre	filtre	filtre	filtre
CL1072Contig14	GO:0005524 GO:0000166 GO:0017111	calmodulin-binding protein, putative [Ricinus communis]<>calmodulin-binding protein, putative [Ricinus communis]		821.119	833.401	808.837	-0.0431616	0.986586	651.106	492.135	810.077	0.719004	0.448728
CL1072Contig2	GO:0005524 GO:0000166 GO:0017111	Calmodulin-interacting protein [Gossypium arboreum]		97.8678	100.637	95.0985	-0.0816665	0.939585	91.7093	88.3627	95.056	0.105339	0.995775
CL1072Contig3	GO:0005524 GO:0000166 GO:0017111	hypothetical protein JCGZ_00460 [Jatropha curcas]		173.518	169.974	177.062	0.0589429	0.920369	151.08	125.061	177.098	0.501911	0.748706
CL1072Contig4	GO:0005524	hypothetical protein JCGZ_00460 [Jatropha curcas]		238.604	251.736	225.473	-0.158957	0.767479	231.946	238.381	225.511	-0.0800732	0.97685
CL1072Contig5	#N/A	#N/A		207.101	207.344	206.858	-0.00339029	1	228.954	251.118	206.791	-0.28019	0.893972
CL1072Contig6	#N/A	#N/A		41.0414	37.7602	44.3227	0.231182	0.775078	33.1097	21.8034	44.4159	1.02652	0.554083
CL1072Contig7	GO:0005524	hypothetical protein JCGZ_00460 [Jatropha curcas]		219.759	205.926	233.591	0.181855	0.689911	231.359	229.158	233.56	0.0274509	1
CL1072Contig8	#N/A	hypothetical protein JCGZ_00460 [Jatropha curcas]		16.2767	16.3973	16.1562	-0.0213667	1	filtre	filtre	filtre	filtre	filtre
CL1072Contig9	#N/A	calmodulin-binding protein, putative [Ricinus communis]<>calmodulin-binding protein, putative [Ricinus communis]		78.1148	70.2879	85.9418	0.290083	0.595809	78.3643	70.7272	86.0015	0.282096	0.943565
CL10730Contig1	#N/A	hypothetical protein JCGZ_09271 [Jatropha curcas]		20.4537	9.62473	31.2828	1.70055	0.0231131	30.0236	28.7491	31.298	0.122551	1
CL10731Contig1	#N/A	hypothetical protein JCGZ_07831 [Jatropha curcas]		filtre	filtre	filtre	filtre	filtre	filtre	filtre	filtre	filtre	filtre
CL10731Contig2	#N/A	#N/A		filtre	filtre	filtre	filtre	filtre	filtre	filtre	filtre	filtre	filtre
CL10731Contig3	#N/A	hypothetical protein JCGZ_07831 [Jatropha curcas]		filtre	filtre	filtre	filtre	filtre	filtre	filtre	filtre	filtre	filtre
CL10732Contig1	GO:0004713 GO:0004674 GO:0005524 GO:0004672 GO:0006468 GO:0016772	hypothetical protein EUGRSUZ_F013052, partial [Eucalyptus grandis]		filtre	filtre	filtre	filtre	filtre	filtre	filtre	filtre	filtre	filtre
CL10732Contig2	GO:0005524 GO:0004672 GO:0006468 GO:0016772	hypothetical protein JCGZ_20306 [Jatropha curcas]		filtre	filtre	filtre	filtre	filtre	filtre	filtre	filtre	filtre	filtre
CL10733Contig1	#N/A	hypothetical protein CICLE_v10009311mg [Citrus clementina]<>PREDICTED: neuferricin-like isoform X3 [Citrus sinensis]<>hypothetical protein CICLE_v10009311mg [Citrus clementina]<>hypothetical protein CISIN_1g039896mg [Citrus sinensis]		filtre	filtre	filtre	filtre	filtre	filtre	filtre	filtre	filtre	filtre
CL10734Contig1	GO:0005515	conserved hypothetical protein [Ricinus communis]<>conserved hypothetical protein [Ricinus communis]		204.769	137.63	271.908	0.982324	0.00226767	207.238	142.106	272.371	0.938606	0.15474
CL10735Contig1	#N/A	hypothetical protein L484_020545 [Morus notabilis]<>hypothetical protein L484_020545 [Morus notabilis]		955.913	1119.71	792.116	-0.499342	0.355446	1023.42	1256.22	790.617	-0.668033	0.408163
CL10736Contig1	GO:0005515	hypothetical protein JCGZ_00222 [Jatropha curcas]		1128.33	1444.03	812.618	-0.829456	0.00734836	730.539	647.703	813.376	0.328591	0.836293
CL10737Contig1	#N/A	#N/A		117.869	131.748	103.991	-0.341322	0.528928	89.325	74.4911	104.159	0.483647	0.874136
CL10738Contig1	#N/A	hypothetical protein JCGZ_07968 [Jatropha curcas]		filtre	filtre	filtre	filtre	filtre	filtre	filtre	filtre	filtre	filtre
CL10739Contig1	GO:0008270	zinc finger protein, putative [Ricinus communis]<>zinc finger protein, putative [Ricinus communis]		39.7912	3.89754	75.6849	4.27937	6.23258e-13	79.0855	82.4765	75.6945	-0.123795	0.976422
CL1073Contig1	#N/A	JMS10C05.2 [Jatropha curcas]<>hypothetical protein JCGZ_21072 [Jatropha curcas]		617.228	232.563	1001.89	2.10704	6.71664e-07	914.373	827.997	1000.75	0.273381	0.901302
CL1073Contig2	#N/A	hypothetical protein POPTR_0006s05130g [Populus trichocarpa]<>hypothetical protein POPTR_0006s05130g [Populus trichocarpa]		20.6839	8.31945	33.0483	1.99002	0.00932701	24.6719	16.3084	33.0355	1.0184	0.53132
CL1073Contig3	#N/A	JMS10C05.2 [Jatropha curcas]<>hypothetical protein JCGZ_21072 [Jatropha curcas]		filtre	filtre	filtre	filtre	filtre	filtre	filtre	filtre	filtre	filtre
CL1073Contig4	#N/A	hypothetical protein POPTR_0006s05130g [Populus trichocarpa]<>hypothetical protein POPTR_0006s05130g [Populus trichocarpa]		filtre	filtre	filtre	filtre	filtre	filtre	filtre	filtre	filtre	filtre
CL10740Contig1	GO:0016614 GO:0050660 GO:0003824 GO:0055114 GO:0016491	Reticuline oxidase precursor, putative [Ricinus communis]<>Reticuline oxidase precursor, putative [Ricinus communis]		53.1552	27.1801	79.1302	1.54168	0.00204084	88.4481	97.6221	79.2741	-0.300358	0.921533
CL10741Contig1	GO:0005840 GO:0006412 GO:0003735	putative 60s ribosomal protein l12 [Erysiphe necator]		NoExp	NoExp	NoExp	NoExp	NoExp	NoExp	NoExp	NoExp	NoExp	NoExp
CL10742Contig1	GO:0003723 GO:0006351 GO:0003968	putative replicase [Streptocarpus flower break virus]<>putative replicase [Streptocarpus flower break virus]		NoExp	NoExp	NoExp	NoExp	NoExp	NoExp	NoExp	NoExp	NoExp	NoExp
CL10743Contig1	#N/A	hypothetical protein JCGZ_12656 [Jatropha curcas]		NoExp	NoExp	NoExp	NoExp	NoExp	NoExp	NoExp	NoExp	NoExp	NoExp
CL10743Contig2	GO:0006511 GO:0004221	hypothetical protein JCGZ_12656 [Jatropha curcas]		24.4099	19.922	28.8979	0.536599	0.530193	24.7748	20.6457	28.9038	0.485413	0.895043
CL10744Contig1	GO:0005515	hypothetical protein JCGZ_07272 [Jatropha curcas]		filtre	filtre	filtre	filtre	filtre	filtre	filtre	filtre	filtre	filtre
CL10745Contig1	#N/A	conserved hypothetical protein [Histoplasma capsulatum H143]<>conserved hypothetical protein [Histoplasma capsulatum H88]		filtre	filtre	filtre	filtre	filtre	filtre	filtre	filtre	filtre	filtre
CL10746Contig1	#N/A	conserved hypothetical protein [Ricinus communis]<>conserved hypothetical protein [Ricinus communis]		44.1001	34.8818	53.3184	0.61216	0.304012	47.0811	40.8194	53.3428	0.386037	0.914035
CL10747Contig1	#N/A	PREDICTED: uncharacterized protein LOC104901272 [Beta vulgaris subsp. vulgaris]		filtre	filtre	filtre	filtre	filtre	filtre	filtre	filtre	filtre	filtre
CL10747Contig2	#N/A	conserved hypothetical protein [Ricinus communis]<>conserved hypothetical protein [Ricinus communis]		filtre	filtre	filtre	filtre	filtre	filtre	filtre	filtre	filtre	filtre
CL10748Contig1	#N/A	hypothetical protein POPTR_0007s09540g, partial [Populus trichocarpa]<>hypothetical protein POPTR_0007s09540g, partial [Populus trichocarpa]		35.164	39.4644	30.8636	-0.354647	0.710657	24.4884	18.1208	30.8561	0.767906	0.825851
CL10749Contig1	#N/A	hypothetical protein JCGZ_00985 [Jatropha curcas]		filtre	filtre	filtre	filtre	filtre	filtre	filtre	filtre	filtre	filtre
CL1074Contig1	GO:0004573 GO:0009311	hypothetical protein JCGZ_10442 [Jatropha curcas]		43.5873	57.1795	29.995	-0.930776	0.145807	22.955	15.8493	30.0606	0.923453	0.737183
CL1074Contig10	GO:0004573 GO:0009311	hypothetical protein JCGZ_10442 [Jatropha curcas]		32.4017	44.8348	19.9687	-1.16688	0.0696837	18.1869	16.3698	20.004	0.289251	0.966369
CL1074Contig11	GO:0004573 GO:0009311 GO:0003824	hypothetical protein JCGZ_10442 [Jatropha curcas]		filtre	filtre	filtre	filtre	filtre	filtre	filtre	filtre	filtre	filtre
CL1074Contig2	GO:0004573 GO:0009311 GO:0003824	mannosyl-oligosaccharide glucosidase, putative [Ricinus communis]<>mannosyl-oligosaccharide glucosidase, putative [Ricinus communis]		136.636	173.119	100.153	-0.789556	0.0298068	97.1167	94.0332	100.2	0.0916437	0.998086
CL1074Contig3	GO:0004573 GO:0009311 GO:0003824	mannosyl-oligosaccharide glucosidase, putative [Ricinus communis]<>mannosyl-oligosaccharide glucosidase, putative [Ricinus communis]		124.004	147.815	100.193	-0.561001	0.188508	94.5306	88.8447	100.216	0.173762	0.980047
CL1074Contig4	GO:0004573 GO:0009311	hypothetical protein JCGZ_10442 [Jatropha curcas]		filtre	filtre	filtre	filtre	filtre	filtre	filtre	filtre	filtre	filtre
CL1074Contig5	GO:0004573 GO:0009311	mannosyl-oligosaccharide glucosidase, putative [Ricinus communis]<>mannosyl-oligosaccharide glucosidase, putative [Ricinus communis]		NoExp	NoExp	NoExp	NoExp	NoExp	NoExp	NoExp	NoExp	NoExp	NoExp
CL1074Contig6	GO:0004573 GO:0009311 GO:0003824	mannosyl-oligosaccharide glucosidase, putative [Ricinus communis]<>mannosyl-oligosaccharide glucosidase, putative [Ricinus communis]		80.0067	98.9534	61.0599	-0.696524	0.133685	53.4261	45.7397	61.1125	0.418023	0.901727
CL1074Contig7	GO:0004573 GO:0009311	hypothetical protein CISIN_1g006240mg [Citrus sinensis]		NoExp	NoExp	NoExp	NoExp	NoExp	NoExp	NoExp	NoExp	NoExp	NoExp
CL1074Contig8	GO:0004573 GO:0009311	mannosyl-oligosaccharide glucosidase, putative [Ricinus communis]<>mannosyl-oligosaccharide glucosidase, putative [Ricinus communis]		filtre	filtre	filtre	filtre	filtre	filtre	filtre	filtre	filtre	filtre
CL1074Contig9	GO:0004573 GO:0009311	mannosyl-oligosaccharide glucosidase, putative [Ricinus communis]<>mannosyl-oligosaccharide glucosidase, putative [Ricinus communis]		filtre	filtre	filtre	filtre	filtre	filtre	filtre	filtre	filtre	filtre
CL10750Contig1	#N/A	hypothetical protein [Clostridium sp. CL-6]		NoExp	NoExp	NoExp	NoExp	NoExp	NoExp	NoExp	NoExp	NoExp	NoExp
CL10751Contig1	#N/A	DUF26 domain-containing protein 1 precursor, putative [Ricinus communis]<>DUF26 domain-containing protein 1 precursor, putative [Ricinus communis]		filtre	filtre	filtre	filtre	filtre	filtre	filtre	filtre	filtre	filtre
CL10752Contig1	GO:0030246 GO:0004713 GO:0005524 GO:0004672 GO:0006468 GO:0016772	hypothetical protein JCGZ_11411 [Jatropha curcas]		91.3333	79.028	103.639	0.391124	0.402348	88.3562	73.0403	103.672	0.505264	0.820944
CL10753Contig1	GO:0005515	hypothetical protein JCGZ_19074 [Jatropha curcas]		NoExp	NoExp	NoExp	NoExp	NoExp	NoExp	NoExp	NoExp	NoExp	NoExp
CL10754Contig1	#N/A	hypothetical protein JCGZ_07046 [Jatropha curcas]		NoExp	NoExp	NoExp	NoExp	NoExp	NoExp	NoExp	NoExp	NoExp	NoExp
CL10755Contig1	GO:0004713 GO:0004674 GO:0005524 GO:0004672 GO:0006468 GO:0016772	PREDICTED: G-type lectin S-receptor-like serine/threonine-protein kinase RLK1 isoform X1 [Populus euphratica]		filtre	filtre	filtre	filtre	filtre	NoExp	NoExp	NoExp	NoExp	NoExp
CL10755Contig2	GO:0004713 GO:0004674 GO:0005524 GO:0004672 GO:0006468 GO:0016772	PREDICTED: G-type lectin S-receptor-like serine/threonine-protein kinase RLK1 isoform X2 [Populus euphratica]		NoExp	NoExp	NoExp	NoExp	NoExp	NoExp	NoExp	NoExp	NoExp	NoExp
CL10756Contig1	#N/A	glycosyltransferase, putative [Ricinus communis]<>glycosyltransferase, putative [Ricinus communis]		filtre	filtre	filtre	filtre	filtre	filtre	filtre	filtre	filtre	filtre
CL10756Contig2	#N/A	glycosyltransferase, putative [Ricinus communis]<>glycosyltransferase, putative [Ricinus communis]		filtre	filtre	filtre	filtre	filtre	filtre	filtre	filtre	filtre	filtre
CL10756Contig3	#N/A	#N/A		NoExp	NoExp	NoExp	NoExp	NoExp	NoExp	NoExp	NoExp	NoExp	NoExp
CL10757Contig1	#N/A	hypothetical protein JCGZ_13770 [Jatropha curcas]		381.479	241.39	521.568	1.11149	0.0001144	554.923	588.132	521.715	-0.172878	0.932699
CL10758Contig1	#N/A	hypothetical protein JCGZ_22617 [Jatropha curcas]		17.1651	11.9628	22.3675	0.902849	0.303888	17.8832	13.3828	22.3836	0.742059	0.807693
CL10758Contig2	#N/A	hypothetical protein JCGZ_22617 [Jatropha curcas]		NoExp	NoExp	NoExp	NoExp	NoExp	NoExp	NoExp	NoExp	NoExp	NoExp
CL10759Contig1	GO:0043531	hypothetical protein JCGZ_25496 [Jatropha curcas]		530.201	827.399	233.002	-1.82824	1.81193e-09	240.045	246.72	233.37	-0.0802554	0.980047
CL1075Contig1	GO:0005665 GO:0003899 GO:0003677 GO:0006351 GO:0006366	hypothetical protein JCGZ_25337 [Jatropha curcas]		687.523	772.746	602.301	-0.359511	0.325503	656.278	710.453	602.104	-0.238727	0.876194
CL1075Contig2	GO:0003899 GO:0003677 GO:0006351	PREDICTED: DNA-directed RNA polymerase II subunit 1 [Populus euphratica]		93.2329	114.655	71.8105	-0.675038	0.17012	61.2789	50.7427	71.8151	0.501087	0.894231
CL1075Contig3	GO:0005665 GO:0003677 GO:0006366	#N/A		filtre	filtre	filtre	filtre	filtre	filtre	filtre	filtre	filtre	filtre
CL10760Contig1	#N/A	hypothetical protein JCGZ_14570 [Jatropha curcas]		NoExp	NoExp	NoExp	NoExp	NoExp	NoExp	NoExp	NoExp	NoExp	NoExp
CL10760Contig2	#N/A	hypothetical protein JCGZ_14570 [Jatropha curcas]		filtre	filtre	filtre	filtre	filtre	filtre	filtre	filtre	filtre	filtre
CL10761Contig1	#N/A	putative 60s ribosomal protein l24 [Erysiphe necator]		NoExp	NoExp	NoExp	NoExp	NoExp	NoExp	NoExp	NoExp	NoExp	NoExp
CL10762Contig1	GO:0006457 GO:0003755	putative peptidyl-prolyl cis-trans isomerase [Erysiphe necator]		NoExp	NoExp	NoExp	NoExp	NoExp	NoExp	NoExp	NoExp	NoExp	NoExp
CL10763Contig1	GO:0033179 GO:0015991 GO:0015078	hypothetical protein JCGZ_05592 [Jatropha curcas]		filtre	filtre	filtre	filtre	filtre	filtre	filtre	filtre	filtre	filtre
CL10764Contig1	GO:0016614 GO:0016616 GO:0046168 GO:0051287 GO:0004367 GO:0055114 GO:0005737 GO:0009331 GO:0006072 GO:0005975	PREDICTED: LOW QUALITY PROTEIN: glycerol-3-phosphate dehydrogenase [NAD(+)] 1, chloroplastic-like [Cucumis sativus]		241.849	221.309	262.39	0.245649	0.572643	251.714	241.041	262.388	0.122425	0.988792
CL10765Contig1	#N/A	hypothetical protein POPTR_0005s22800g [Populus trichocarpa]<>hypothetical protein POPTR_0005s22800g [Populus trichocarpa]		filtre	filtre	filtre	filtre	filtre	filtre	filtre	filtre	filtre	filtre
CL10765Contig2	GO:0007165 GO:0005515	PREDICTED: TMV resistance protein N-like [Pyrus x bretschneideri]		filtre	filtre	filtre	filtre	filtre	filtre	filtre	filtre	filtre	filtre
CL10766Contig1	#N/A	#N/A		51.2894	59.6532	42.9257	-0.474756	0.489618	72.2448	101.501	42.9888	-1.23946	0.0828776
CL10767Contig1	#N/A	conserved hypothetical protein [Ricinus communis]<>conserved hypothetical protein [Ricinus communis]		filtre	filtre	filtre	filtre	filtre	filtre	filtre	filtre	filtre	filtre
CL10768Contig1	#N/A	hypothetical protein PRUPE_ppa014087mg [Prunus persica]<>hypothetical protein PRUPE_ppa014087mg [Prunus persica]		145.777	77.4411	214.113	1.4672	3.48456e-05	207.895	201.556	214.235	0.0880146	0.997528
CL10769Contig1	GO:0008234 GO:0006508	cathepsin B		NoExp	NoExp	NoExp	NoExp	NoExp	NoExp	NoExp	NoExp	NoExp	NoExp
CL1076Contig1	#N/A	nuclear transcription factor Y subunit B-10 [Phaseolus vulgaris]		filtre	filtre	filtre	filtre	filtre	filtre	filtre	filtre	filtre	filtre
CL1076Contig10	#N/A	PREDICTED: nuclear transcription factor Y subunit B-10-like isoform X3 [Citrus sinensis]<>hypothetical protein CISIN_1g030647mg [Citrus sinensis]<>hypothetical protein CISIN_1g030647mg [Citrus sinensis]		201.954	190.301	213.607	0.166673	0.704747	194.307	174.749	213.866	0.291424	0.916597
CL1076Contig11	#N/A	PREDICTED: nuclear transcription factor Y subunit B-10-like isoform X3 [Citrus sinensis]<>hypothetical protein CISIN_1g030647mg [Citrus sinensis]<>hypothetical protein CISIN_1g030647mg [Citrus sinensis]		filtre	filtre	filtre	filtre	filtre	filtre	filtre	filtre	filtre	filtre
CL1076Contig12	#N/A	hypothetical protein PHAVU_001G174600g [Phaseolus vulgaris]<>hypothetical protein PHAVU_001G174600g [Phaseolus vulgaris]		filtre	filtre	filtre	filtre	filtre	filtre	filtre	filtre	filtre	filtre
CL1076Contig13	#N/A	hypothetical protein PHAVU_001G174600g [Phaseolus vulgaris]<>hypothetical protein PHAVU_001G174600g [Phaseolus vulgaris]		filtre	filtre	filtre	filtre	filtre	filtre	filtre	filtre	filtre	filtre
CL1076Contig14	#N/A	photosystem II reaction center protein D1, partial (chloroplast) [Placoneis elginensis]		filtre	filtre	filtre	filtre	filtre	filtre	filtre	filtre	filtre	filtre
CL1076Contig15	#N/A	hypothetical protein JCGZ_16458 [Jatropha curcas]		filtre	filtre	filtre	filtre	filtre	filtre	filtre	filtre	filtre	filtre
CL1076Contig2	GO:0003677 GO:0046982 GO:0043565 GO:0005622	PREDICTED: nuclear transcription factor Y subunit B-1-like isoform X5 [Tarenaya hassleriana]		19.7066	21.4655	17.9477	-0.258218	0.870064	14.4454	10.9246	17.9663	0.717718	0.868442
CL1076Contig3	#N/A	RecName: Full=Photosystem II protein D1; Short=PSII D1 protein; AltName: Full=Photosystem II Q(B) protein; Flags: Precursor (chloroplast) [Galdieria sulphuraria]<>photosystem II protein D1 precursor - red alga (Cyanidium caldarium) chloroplast<>photosystem II associated D1 protein [Cyanidium caldarium]		filtre	filtre	filtre	filtre	filtre	filtre	filtre	filtre	filtre	filtre
CL1076Contig4	#N/A	nuclear transcription factor Y subunit B-10 [Phaseolus vulgaris]		filtre	filtre	filtre	filtre	filtre	filtre	filtre	filtre	filtre	filtre
CL1076Contig5	GO:0003677 GO:0046982 GO:0043565 GO:0005622	PREDICTED: nuclear transcription factor Y subunit B-like isoform X2 [Populus euphratica]<>PREDICTED: nuclear transcription factor Y subunit B-like isoform X2 [Populus euphratica]		15.7857	16.648	14.9234	-0.157773	0.956597	21.874	28.8047	14.9432	-0.946815	0.544798
CL1076Contig6	GO:0003677 GO:0046982 GO:0043565 GO:0005622	PREDICTED: nuclear transcription factor Y subunit B-10-like isoform X3 [Citrus sinensis]<>hypothetical protein CISIN_1g030647mg [Citrus sinensis]<>hypothetical protein CISIN_1g030647mg [Citrus sinensis]		139.92	161.129	118.711	-0.440769	0.345437	112.323	106.008	118.637	0.162376	0.984694
CL1076Contig7	GO:0005634 GO:0003677 GO:0006355 GO:0046982 GO:0043565 GO:0005622	nuclear transcription factor Y subunit B-10 [Phaseolus vulgaris]		732.43	820.921	643.939	-0.350319	0.335827	685.11	726.25	643.971	-0.173471	0.910069
CL1076Contig8	#N/A	#N/A		filtre	filtre	filtre	filtre	filtre	filtre	filtre	filtre	filtre	filtre
CL1076Contig9	GO:0003677 GO:0005634 GO:0006355 GO:0046982 GO:0005622 GO:0043565	ccaat-binding transcription factor subunit A, putative [Ricinus communis]<>ccaat-binding transcription factor subunit A, putative [Ricinus communis]		filtre	filtre	filtre	filtre	filtre	filtre	filtre	filtre	filtre	filtre
CL10770Contig1	#N/A	#N/A		NoExp	NoExp	NoExp	NoExp	NoExp	NoExp	NoExp	NoExp	NoExp	NoExp
CL10771Contig1	#N/A	#N/A		59.2513	69.6905	48.8121	-0.513723	0.421837	51.111	53.4706	48.7515	-0.1333	0.984098
CL10772Contig1	#N/A	putative actin cytoskeleton-regulatory complex protein sla1 [Erysiphe necator]		NoExp	NoExp	NoExp	NoExp	NoExp	NoExp	NoExp	NoExp	NoExp	NoExp
CL10773Contig1	#N/A	proline dehydrogenase [Jatropha curcas]		filtre	filtre	filtre	filtre	filtre	filtre	filtre	filtre	filtre	filtre
CL10773Contig2	#N/A	proline oxidase [Manihot esculenta]		filtre	filtre	filtre	filtre	filtre	filtre	filtre	filtre	filtre	filtre
CL10774Contig1	#N/A	PREDICTED: uncharacterized protein LOC102062679, partial [Zonotrichia albicollis]		NoExp	NoExp	NoExp	NoExp	NoExp	NoExp	NoExp	NoExp	NoExp	NoExp
CL10775Contig1	#N/A	monoxygenase, putative [Ricinus communis]<>monoxygenase, putative [Ricinus communis]		54.5792	26.5566	82.6019	1.63711	0.000963627	83.1234	83.6598	82.587	-0.0186199	1
CL10776Contig1	#N/A	#N/A		19.2847	22.8677	15.7016	-0.542393	0.597966	17.8299	19.945	15.7147	-0.343909	0.93113
CL10777Contig1	GO:0005509	hypothetical protein JCGZ_12380 [Jatropha curcas]		NoExp	NoExp	NoExp	NoExp	NoExp	NoExp	NoExp	NoExp	NoExp	NoExp
CL10777Contig2	GO:0005509	hypothetical protein JCGZ_12380 [Jatropha curcas]		NoExp	NoExp	NoExp	NoExp	NoExp	NoExp	NoExp	NoExp	NoExp	NoExp
CL10778Contig1	#N/A	DNA binding protein, putative [Ricinus communis]<>DNA binding protein, putative [Ricinus communis]		94.2505	76.6067	111.894	0.546592	0.230153	87.4963	63.1309	111.862	0.825298	0.732886
CL10779Contig1	#N/A	hypothetical protein POPTR_0006s09110g [Populus trichocarpa]<>hypothetical protein POPTR_0006s09110g [Populus trichocarpa]		37.7897	37.212	38.3674	0.0441136	0.964566	26.0803	13.8038	38.3568	1.47442	0.22259
CL1077Contig1	#N/A	hypothetical protein JCGZ_15664 [Jatropha curcas]		filtre	filtre	filtre	filtre	filtre	filtre	filtre	filtre	filtre	filtre
CL1077Contig2	#N/A	minE protein [Manihot esculenta]		filtre	filtre	filtre	filtre	filtre	filtre	filtre	filtre	filtre	filtre
CL1077Contig3	#N/A	#N/A		filtre	filtre	filtre	filtre	filtre	filtre	filtre	filtre	filtre	filtre
CL1077Contig4	GO:0032955 GO:0051301	MinE protein [Manihot esculenta]		315.354	280.089	350.619	0.324019	0.330187	382.551	414.279	350.823	-0.239861	0.872038
CL1077Contig5	GO:0032955 GO:0051301	hypothetical protein JCGZ_15664 [Jatropha curcas]		317.136	413.684	220.589	-0.907166	0.00668921	234.358	247.963	220.753	-0.16769	0.938452
CL1077Contig6	#N/A	minE protein [Manihot esculenta]		filtre	filtre	filtre	filtre	filtre	filtre	filtre	filtre	filtre	filtre
CL1077Contig7	GO:0032955 GO:0051301	MinE protein [Manihot esculenta]		86.6905	106.498	66.8834	-0.671103	0.153629	70.0405	73.1362	66.9449	-0.127612	0.973617
CL1077Contig8	#N/A	MinE protein [Manihot esculenta]		NoExp	NoExp	NoExp	NoExp	NoExp	filtre	filtre	filtre	filtre	filtre
CL1077Contig9	#N/A	MinE protein [Manihot esculenta]		filtre	filtre	filtre	filtre	filtre	filtre	filtre	filtre	filtre	filtre
CL10780Contig1	GO:0016021 GO:0012511	hypothetical protein JCGZ_05847 [Jatropha curcas]		filtre	filtre	filtre	filtre	filtre	filtre	filtre	filtre	filtre	filtre
CL10781Contig1	#N/A	conserved hypothetical protein [Ricinus communis]<>conserved hypothetical protein [Ricinus communis]		filtre	filtre	filtre	filtre	filtre	filtre	filtre	filtre	filtre	filtre
CL10781Contig2	#N/A	conserved hypothetical protein [Ricinus communis]<>conserved hypothetical protein [Ricinus communis]		filtre	filtre	filtre	filtre	filtre	filtre	filtre	filtre	filtre	filtre
CL10782Contig1	GO:0008152 GO:0016491	hypothetical protein JCGZ_08739 [Jatropha curcas]		NoExp	NoExp	NoExp	NoExp	NoExp	NoExp	NoExp	NoExp	NoExp	NoExp
CL10783Contig1	GO:0016773	hypothetical protein JCGZ_10068 [Jatropha curcas]		filtre	filtre	filtre	filtre	filtre	filtre	filtre	filtre	filtre	filtre
CL10783Contig2	#N/A	#N/A		filtre	filtre	filtre	filtre	filtre	filtre	filtre	filtre	filtre	filtre
CL10784Contig1	GO:0016788 GO:0006629	zinc finger protein, putative [Ricinus communis]<>zinc finger protein, putative [Ricinus communis]		NoExp	NoExp	NoExp	NoExp	NoExp	NoExp	NoExp	NoExp	NoExp	NoExp
CL10785Contig1	#N/A	hypothetical protein JCGZ_18880 [Jatropha curcas]		173.325	128.111	218.539	0.770491	0.0150305	225.37	232.05	218.691	-0.085543	0.979008
CL10785Contig2	#N/A	hypothetical protein JCGZ_18880 [Jatropha curcas]		filtre	filtre	filtre	filtre	filtre	filtre	filtre	filtre	filtre	filtre
CL10786Contig1	#N/A	#N/A		699.736	801.074	598.397	-0.420832	0.216294	561.149	523.611	598.686	0.193303	0.94226
CL10787Contig1	#N/A	Nudix hydrolase 15, mitochondrial precursor, putative [Ricinus communis]<>Nudix hydrolase 15, mitochondrial precursor, putative [Ricinus communis]		filtre	filtre	filtre	filtre	filtre	filtre	filtre	filtre	filtre	filtre
CL10787Contig2	#N/A	hypothetical protein JCGZ_21528 [Jatropha curcas]		filtre	filtre	filtre	filtre	filtre	filtre	filtre	filtre	filtre	filtre
CL10787Contig3	#N/A	#N/A		NoExp	NoExp	NoExp	NoExp	NoExp	NoExp	NoExp	NoExp	NoExp	NoExp
CL10788Contig1	#N/A	conserved hypothetical protein [Ricinus communis]<>conserved hypothetical protein [Ricinus communis]		filtre	filtre	filtre	filtre	filtre	filtre	filtre	filtre	filtre	filtre
CL10788Contig2	#N/A	ATP binding protein, putative [Ricinus communis]<>ATP binding protein, putative [Ricinus communis]		105.837	126.409	85.2648	-0.568081	0.349274	88.0492	90.9337	85.1647	-0.0945582	0.986966
CL10789Contig1	#N/A	Transducin family protein / WD-40 repeat family protein isoform 1 [Theobroma cacao]<>Transducin family protein / WD-40 repeat family protein isoform 1 [Theobroma cacao]<>Transducin family protein / WD-40 repeat family protein isoform 1 [Theobroma cacao]<>Transducin family protein / WD-40 repeat family protein isoform 1 [Theobroma cacao]<>Transducin family protein / WD-40 repeat family protein iso…		26.5709	29.0645	24.0772	-0.271592	0.826561	31.2071	38.3584	24.0557	-0.673163	0.732886
CL1078Contig1	#N/A	PREDICTED: PHD finger protein ALFIN-LIKE 1-like [Cucumis sativus]<>hypothetical protein Csa_3G731170 [Cucumis sativus]		101.042	100.585	101.5	0.0130607	0.973715	97.7787	93.8149	101.743	0.117035	0.996004
CL1078Contig2	#N/A	PREDICTED: LOW QUALITY PROTEIN: PHD finger protein ALFIN-LIKE 1-like [Cucumis sativus]		41.7057	45.4471	37.9643	-0.259546	0.871527	29.8044	21.5209	38.088	0.823598	0.754673
CL1078Contig3	#N/A	#N/A		filtre	filtre	filtre	filtre	filtre	filtre	filtre	filtre	filtre	filtre
CL1078Contig4	#N/A	PREDICTED: uncharacterized protein LOC101304709 [Fragaria vesca subsp. vesca]		filtre	filtre	filtre	filtre	filtre	filtre	filtre	filtre	filtre	filtre
CL1078Contig5	GO:0005515 GO:0008270	phd/F-box containing protein, putative [Ricinus communis]<>phd/F-box containing protein, putative [Ricinus communis]		1459.81	1424.38	1495.24	0.0700344	0.847654	1578.64	1660.92	1496.36	-0.15053	0.921533
CL1078Contig6	GO:0005515 GO:0008270	hypothetical protein JCGZ_25007 [Jatropha curcas]		1219.84	1369.55	1070.13	-0.355914	0.31872	1185.22	1299.89	1070.55	-0.28004	0.811388
CL1078Contig7	#N/A	#N/A		filtre	filtre	filtre	filtre	filtre	filtre	filtre	filtre	filtre	filtre
CL1078Contig8	#N/A	PREDICTED: PHD finger protein ALFIN-LIKE 1-like [Pyrus x bretschneideri]		filtre	filtre	filtre	filtre	filtre	filtre	filtre	filtre	filtre	filtre
CL10790Contig1	#N/A	hypothetical protein JCGZ_14646 [Jatropha curcas]		101.218	70.3083	132.127	0.910157	0.0244984	136.105	139.972	132.239	-0.081992	0.984694
CL10791Contig1	#N/A	conserved hypothetical protein [Ricinus communis]<>conserved hypothetical protein [Ricinus communis]		122.256	136.332	108.181	-0.333674	0.509921	94.0577	79.8603	108.255	0.438882	0.861317
CL10792Contig1	#N/A	hypothetical protein JCGZ_20574 [Jatropha curcas]		filtre	filtre	filtre	filtre	filtre	NoExp	NoExp	NoExp	NoExp	NoExp
CL10792Contig2	#N/A	hypothetical protein JCGZ_20574 [Jatropha curcas]		filtre	filtre	filtre	filtre	filtre	filtre	filtre	filtre	filtre	filtre
CL10793Contig1	GO:0005515	hypothetical protein JCGZ_02658 [Jatropha curcas]		filtre	filtre	filtre	filtre	filtre	filtre	filtre	filtre	filtre	filtre
CL10794Contig1	#N/A	hypothetical protein RCOM_1417730 [Ricinus communis]<>hypothetical protein RCOM_1417730 [Ricinus communis]		filtre	filtre	filtre	filtre	filtre	filtre	filtre	filtre	filtre	filtre
CL10795Contig1	#N/A	hypothetical protein JCGZ_24374 [Jatropha curcas]		filtre	filtre	filtre	filtre	filtre	filtre	filtre	filtre	filtre	filtre
CL10796Contig1	#N/A	#N/A		NoExp	NoExp	NoExp	NoExp	NoExp	NoExp	NoExp	NoExp	NoExp	NoExp
CL10796Contig2	#N/A	#N/A		filtre	filtre	filtre	filtre	filtre	filtre	filtre	filtre	filtre	filtre
CL10797Contig1	#N/A	hypothetical protein POPTR_0001s18160g [Populus trichocarpa]<>hypothetical protein POPTR_0001s18160g [Populus trichocarpa]		filtre	filtre	filtre	filtre	filtre	filtre	filtre	filtre	filtre	filtre
CL10797Contig2	#N/A	hypothetical protein JCGZ_06277 [Jatropha curcas]		filtre	filtre	filtre	filtre	filtre	filtre	filtre	filtre	filtre	filtre
CL10798Contig1	#N/A	PREDICTED: uncharacterized protein LOC104594726 [Nelumbo nucifera]		NoExp	NoExp	NoExp	NoExp	NoExp	NoExp	NoExp	NoExp	NoExp	NoExp
CL10799Contig1	#N/A	hypothetical protein POPTR_0171s00200g, partial [Populus trichocarpa]<>hypothetical protein POPTR_0171s00200g, partial [Populus trichocarpa]		45.6509	71.2717	20.03	-1.83116	0.0005468	23.1974	26.3187	20.0762	-0.3906	0.920827
CL10799Contig2	#N/A	hypothetical protein POPTR_0001s44750g [Populus trichocarpa]<>hypothetical protein POPTR_0001s44750g [Populus trichocarpa]		83.7835	131.429	36.1382	-1.86269	1.056e-05	40.9205	45.6336	36.2074	-0.333813	0.916005
CL1079Contig1	#N/A	hypothetical protein JCGZ_05348 [Jatropha curcas]		filtre	filtre	filtre	filtre	filtre	filtre	filtre	filtre	filtre	filtre
CL1079Contig2	#N/A	threonyl-tRNA synthetase [Porphyromonas sp. COT-108 OH2963]<>threonyl-tRNA synthetase [Porphyromonas sp. COT-108 OH2963]		NoExp	NoExp	NoExp	NoExp	NoExp	NoExp	NoExp	NoExp	NoExp	NoExp
CL1079Contig3	#N/A	hypothetical protein JCGZ_05348 [Jatropha curcas]		filtre	filtre	filtre	filtre	filtre	NoExp	NoExp	NoExp	NoExp	NoExp
CL1079Contig4	GO:0006457 GO:0005524 GO:0031072 GO:0051082 GO:0009408	hypothetical protein JCGZ_05348 [Jatropha curcas]		3148.25	2200.03	4096.48	0.896863	0.00173868	3754.59	3412.56	4096.61	0.263573	0.8836
CL1079Contig5	GO:0006457 GO:0005524 GO:0051082 GO:0031072 GO:0009408	hypothetical protein JCGZ_05348 [Jatropha curcas]		393.71	368.152	419.268	0.187572	0.608929	395.767	372.049	419.485	0.173126	0.955053
CL1079Contig6	#N/A	unknown [Lotus japonicus]		filtre	filtre	filtre	filtre	filtre	filtre	filtre	filtre	filtre	filtre
CL107Contig1	#N/A	PREDICTED: high mobility group B protein 1 [Populus euphratica]<>PREDICTED: high mobility group B protein 1 [Populus euphratica]		141.755	216.086	67.4238	-1.68028	0.102772	50.087	32.8592	67.3148	1.03463	0.780622
CL107Contig10	#N/A	High mobility group B1 isoform 2 [Theobroma cacao]<>High mobility group B1 isoform 2 [Theobroma cacao]		20.6146	29.5912	11.638	-1.34633	0.1447	filtre	filtre	filtre	filtre	filtre
CL107Contig11	#N/A	hypothetical protein JCGZ_25458 [Jatropha curcas]		113.705	101.718	125.692	0.305317	0.545096	112.006	98.0892	125.923	0.360374	0.907607
CL107Contig12	GO:0004713 GO:0004674 GO:0005524 GO:0004672 GO:0006468 GO:0016772	hypothetical protein JCGZ_05005 [Jatropha curcas]		22.0721	0.916531	43.2278	5.55963	3.61213e-09	32.9724	22.6728	43.272	0.932471	0.52421
CL107Contig2	#N/A	hypothetical protein POPTR_0010s19720g [Populus trichocarpa]<>hypothetical protein POPTR_0010s19720g [Populus trichocarpa]		21.655	30.7324	12.5776	-1.2889	0.212322	filtre	filtre	filtre	filtre	filtre
CL107Contig3	GO:0004713 GO:0004674 GO:0005524 GO:0004672 GO:0006468 GO:0016772	hypothetical protein JCGZ_05005 [Jatropha curcas]		filtre	filtre	filtre	filtre	filtre	filtre	filtre	filtre	filtre	filtre
CL107Contig4	#N/A	hypothetical protein POPTR_0010s19720g [Populus trichocarpa]<>hypothetical protein POPTR_0010s19720g [Populus trichocarpa]		42.2339	62.9672	21.5007	-1.55022	0.0137013	22.577	23.605	21.5491	-0.131461	0.987978
CL107Contig5	#N/A	hypothetical protein POPTR_0010s19720g [Populus trichocarpa]<>hypothetical protein POPTR_0010s19720g [Populus trichocarpa]		3245.39	4903.54	1587.24	-1.6273	4.0023e-08	2118.16	2649.86	1586.46	-0.740102	0.0990546
CL107Contig6	#N/A	conserved hypothetical protein [Ricinus communis]<>conserved hypothetical protein [Ricinus communis]		255.821	263.523	248.12	-0.0868925	0.899359	244.905	241.546	248.264	0.0395808	1
CL107Contig7	#N/A	#N/A		filtre	filtre	filtre	filtre	filtre	filtre	filtre	filtre	filtre	filtre
CL107Contig8	#N/A	hypothetical protein JCGZ_25458 [Jatropha curcas]		106.265	117.519	95.0107	-0.306729	0.581849	103.169	111.241	95.0968	-0.226217	0.927948
CL107Contig9	#N/A	hypothetical protein JCGZ_25458 [Jatropha curcas]		179.954	163.853	196.056	0.258866	0.512711	208.163	220.145	196.181	-0.166268	0.940452
CL10800Contig1	GO:0004252 GO:0006508 GO:0005794 GO:0016021 GO:0005886	hypothetical protein JCGZ_05305 [Jatropha curcas]		75.2264	40.333	110.12	1.44904	0.000728664	112.024	113.934	110.115	-0.0491897	0.994259
CL10800Contig2	GO:0004252 GO:0006508 GO:0005794 GO:0016021 GO:0005886	hypothetical protein VITISV_021082 [Vitis vinifera]		NoExp	NoExp	NoExp	NoExp	NoExp	filtre	filtre	filtre	filtre	filtre
CL10801Contig1	GO:0005524 GO:0004672 GO:0006468 GO:0016772	kinase, putative [Ricinus communis]<>kinase, putative [Ricinus communis]		filtre	filtre	filtre	filtre	filtre	filtre	filtre	filtre	filtre	filtre
CL10802Contig1	#N/A	hypothetical protein JCGZ_02072 [Jatropha curcas]		filtre	filtre	filtre	filtre	filtre	filtre	filtre	filtre	filtre	filtre
CL10803Contig1	#N/A	conserved hypothetical protein [Ricinus communis]<>conserved hypothetical protein [Ricinus communis]		filtre	filtre	filtre	filtre	filtre	filtre	filtre	filtre	filtre	filtre
CL10804Contig1	#N/A	hypothetical protein JCGZ_12155 [Jatropha curcas]		25.5465	22.9771	28.1159	0.291188	0.796711	22.3883	16.6902	28.0864	0.750875	0.855565
CL10805Contig1	GO:0004713 GO:0004674 GO:0005524 GO:0004672 GO:0006468 GO:0016772	Serine/threonine-protein kinase PBS1, putative [Ricinus communis]<>Serine/threonine-protein kinase PBS1, putative [Ricinus communis]		filtre	filtre	filtre	filtre	filtre	filtre	filtre	filtre	filtre	filtre
CL10806Contig1	#N/A	hypothetical protein JCGZ_24496 [Jatropha curcas]		NoExp	NoExp	NoExp	NoExp	NoExp	NoExp	NoExp	NoExp	NoExp	NoExp
CL10807Contig1	GO:0005840 GO:0006412 GO:0005622 GO:0003735	putative 60s ribosomal protein l2 [Erysiphe necator]		NoExp	NoExp	NoExp	NoExp	NoExp	NoExp	NoExp	NoExp	NoExp	NoExp
CL10808Contig1	#N/A	hypothetical protein JCGZ_21871 [Jatropha curcas]		66.403	65.744	67.0621	0.0286385	0.963276	48.7832	30.4627	67.1038	1.13935	0.249444
CL10809Contig1	GO:0005506 GO:0006633 GO:0055114 GO:0016491	PREDICTED: methylsterol monooxygenase 1-1-like [Populus euphratica]		filtre	filtre	filtre	filtre	filtre	filtre	filtre	filtre	filtre	filtre
CL1080Contig1	GO:0006810 GO:0055085 GO:0005524 GO:0042626 GO:0000166 GO:0016021 GO:0017111 GO:0016887	ABC transporter family protein [Hevea brasiliensis]		filtre	filtre	filtre	filtre	filtre	filtre	filtre	filtre	filtre	filtre
CL1080Contig2	GO:0006810 GO:0055085 GO:0005524 GO:0042626 GO:0016021	ABC transporter family protein [Hevea brasiliensis]		30.8501	29.5501	32.1502	0.121661	0.909473	27.0524	21.8175	32.2872	0.565472	0.892524
CL1080Contig3	GO:0006810 GO:0055085 GO:0005524 GO:0042626 GO:0016021	PREDICTED: ABC transporter B family member 19-like [Solanum tuberosum]		NoExp	NoExp	NoExp	NoExp	NoExp	NoExp	NoExp	NoExp	NoExp	NoExp
CL1080Contig4	GO:0006810 GO:0055085 GO:0005524 GO:0000166 GO:0042626 GO:0016021 GO:0017111 GO:0016887	ABC transporter family protein [Hevea brasiliensis]		93.2741	170.722	15.8262	-3.43127	1.91892e-17	35.227	54.6338	15.8201	-1.78804	0.00860818
CL1080Contig5	#N/A	ABC transporter family protein [Hevea brasiliensis]		NoExp	NoExp	NoExp	NoExp	NoExp	NoExp	NoExp	NoExp	NoExp	NoExp
CL1080Contig6	GO:0006810 GO:0055085 GO:0005524 GO:0042626 GO:0016021	ABC transporter B family member 19 [Morus notabilis]<>ABC transporter B family member 19 [Morus notabilis]		filtre	filtre	filtre	filtre	filtre	filtre	filtre	filtre	filtre	filtre
CL1080Contig7	GO:0006810 GO:0055085 GO:0005524 GO:0042626 GO:0000166 GO:0016021 GO:0017111 GO:0016887	multidrug resistance protein 1, 2, putative [Ricinus communis]<>multidrug resistance protein 1, 2, putative [Ricinus communis]		64.0412	112.782	15.3001	-2.88192	2.67013e-10	filtre	filtre	filtre	filtre	filtre
CL10810Contig1	GO:0009055 GO:0020037 GO:0016705 GO:0005506 GO:0004497 GO:0055114	putative cytochrome p450 family protein [Erysiphe necator]		NoExp	NoExp	NoExp	NoExp	NoExp	NoExp	NoExp	NoExp	NoExp	NoExp
CL10811Contig1	#N/A	conserved hypothetical protein [Ricinus communis]<>conserved hypothetical protein [Ricinus communis]		filtre	filtre	filtre	filtre	filtre	filtre	filtre	filtre	filtre	filtre
CL10812Contig1	#N/A	PREDICTED: non-specific lipid-transfer protein-like protein At2g13820 [Populus euphratica]		NoExp	NoExp	NoExp	NoExp	NoExp	NoExp	NoExp	NoExp	NoExp	NoExp
CL10812Contig2	#N/A	PREDICTED: non-specific lipid-transfer protein-like protein At2g13820 [Populus euphratica]		filtre	filtre	filtre	filtre	filtre	filtre	filtre	filtre	filtre	filtre
CL10813Contig1	#N/A	#N/A		filtre	filtre	filtre	filtre	filtre	filtre	filtre	filtre	filtre	filtre
CL10814Contig1	GO:0008233 GO:0016021 GO:0006465 GO:0005787	hypothetical protein JCGZ_15787 [Jatropha curcas]		NoExp	NoExp	NoExp	NoExp	NoExp	NoExp	NoExp	NoExp	NoExp	NoExp
CL10815Contig1	#N/A	hypothetical protein glysoja_017339 [Glycine soja]		NoExp	NoExp	NoExp	NoExp	NoExp	filtre	filtre	filtre	filtre	filtre
CL10816Contig1	#N/A	hypothetical protein JCGZ_07676 [Jatropha curcas]		NoExp	NoExp	NoExp	NoExp	NoExp	NoExp	NoExp	NoExp	NoExp	NoExp
CL10816Contig2	#N/A	hypothetical protein JCGZ_07676 [Jatropha curcas]		20.7156	23.6554	17.7758	-0.412256	0.706735	22.2967	26.8193	17.7741	-0.593493	0.838509
CL10816Contig3	#N/A	hypothetical protein JCGZ_07676 [Jatropha curcas]		62.5371	63.2099	61.8643	-0.0310413	1	59.5827	57.3225	61.843	0.109508	0.996297
CL10817Contig1	#N/A	PREDICTED: histone deacetylase HDT1-like [Nicotiana tomentosiformis]		21.736	18.9895	24.4825	0.36655	0.713783	21.8308	19.1705	24.4911	0.353373	0.951428
CL10817Contig2	#N/A	PREDICTED: histone deacetylase HDT1-like isoform X1 [Citrus sinensis]		58.4731	49.8392	67.107	0.429182	0.47521	73.9892	80.8527	67.1258	-0.268429	0.925295
CL10818Contig1	#N/A	hypothetical protein JCGZ_07235 [Jatropha curcas]		30.3542	30.9842	29.7241	-0.0598989	0.997759	24.0988	18.4556	29.742	0.688445	0.787225
CL10819Contig1	#N/A	#N/A		filtre	filtre	filtre	filtre	filtre	filtre	filtre	filtre	filtre	filtre
CL10819Contig2	#N/A	#N/A		NoExp	NoExp	NoExp	NoExp	NoExp	NoExp	NoExp	NoExp	NoExp	NoExp
CL1081Contig1	#N/A	PREDICTED: tetratricopeptide repeat protein 1 [Populus euphratica]		301.167	287.218	315.116	0.133735	0.732317	322.25	329.281	315.218	-0.0629683	0.984885
CL1081Contig2	GO:0005515	hypothetical protein JCGZ_04100 [Jatropha curcas]		14.0838	17.5418	10.6258	-0.72322	0.586048	filtre	filtre	filtre	filtre	filtre
CL1081Contig3	GO:0005515	hypothetical protein JCGZ_04100 [Jatropha curcas]		2140.03	2650.24	1629.82	-0.701404	0.0403629	1809.17	1986.85	1631.48	-0.284303	0.796497
CL1081Contig4	GO:0005515	hypothetical protein JCGZ_04100 [Jatropha curcas]		374.194	338.945	409.442	0.272607	0.461938	358.313	306.861	409.766	0.417216	0.770363
CL1081Contig5	GO:0005515	tetratricopeptide repeat-containing family protein [Populus trichocarpa]<>tetratricopeptide repeat-containing family protein [Populus trichocarpa]		32.7154	21.9603	43.4704	0.985136	0.147897	39.5965	35.6251	43.5679	0.29037	0.960728
CL1081Contig6	#N/A	hypothetical protein JCGZ_04100 [Jatropha curcas]		177.756	222.453	133.058	-0.741448	0.0626844	134.449	135.985	132.913	-0.032965	0.998102
CL10820Contig1	GO:0055085 GO:0016021	hypothetical protein POPTR_0016s02500g [Populus trichocarpa]<>hypothetical protein POPTR_0016s02500g [Populus trichocarpa]		514.538	435.82	593.256	0.444921	0.213794	629.11	664.625	593.594	-0.163065	0.925086
CL10821Contig1	#N/A	conserved hypothetical protein [Ricinus communis]<>conserved hypothetical protein [Ricinus communis]		filtre	filtre	filtre	filtre	filtre	filtre	filtre	filtre	filtre	filtre
CL10821Contig2	#N/A	conserved hypothetical protein [Ricinus communis]<>conserved hypothetical protein [Ricinus communis]		21.4052	21.5009	21.3095	-0.0129015	1	22.5777	23.8415	21.3139	-0.161681	0.984694
CL10821Contig3	#N/A	conserved hypothetical protein [Ricinus communis]<>conserved hypothetical protein [Ricinus communis]		31.5479	28.5857	34.51	0.271721	0.771858	36.7658	39.0029	34.5287	-0.175783	0.964549
CL10822Contig1	#N/A	hypothetical protein VITISV_007235 [Vitis vinifera]		NoExp	NoExp	NoExp	NoExp	NoExp	NoExp	NoExp	NoExp	NoExp	NoExp
CL10822Contig2	#N/A	hypothetical retrotransposon [Ipomoea batatas]		NoExp	NoExp	NoExp	NoExp	NoExp	NoExp	NoExp	NoExp	NoExp	NoExp
CL10823Contig1	#N/A	WRKY transcription factor, putative [Ricinus communis]<>WRKY transcription factor, putative [Ricinus communis]		13.8429	3.08703	24.5987	2.99429	0.00272839	14.738	4.87911	24.5968	2.33378	0.0499233
CL10823Contig2	#N/A	WRKY transcription factor, putative [Ricinus communis]<>WRKY transcription factor, putative [Ricinus communis]		NoExp	NoExp	NoExp	NoExp	NoExp	NoExp	NoExp	NoExp	NoExp	NoExp
CL10824Contig1	#N/A	putative dna-binding protein crea [Erysiphe necator]		filtre	filtre	filtre	filtre	filtre	filtre	filtre	filtre	filtre	filtre
CL10825Contig1	#N/A	nitrate transporter, putative [Ricinus communis]<>nitrate transporter, putative [Ricinus communis]		NoExp	NoExp	NoExp	NoExp	NoExp	NoExp	NoExp	NoExp	NoExp	NoExp
CL10825Contig2	#N/A	putative nitrate transporter, partial [Populus alba x Populus glandulosa]		NoExp	NoExp	NoExp	NoExp	NoExp	NoExp	NoExp	NoExp	NoExp	NoExp
CL10826Contig1	#N/A	PREDICTED: uncharacterized protein LOC104739148 isoform X1 [Camelina sativa]		17.9514	15.6095	20.2933	0.37858	0.726289	18.5032	16.6823	20.3242	0.284884	0.970215
CL10826Contig2	#N/A	hypothetical protein CICLE_v10033256mg [Citrus clementina]<>hypothetical protein CICLE_v10033256mg [Citrus clementina]		133.056	149.03	117.083	-0.348072	0.51628	106.338	95.4615	117.215	0.296164	0.928532
CL10827Contig1	#N/A	TRANSPARENT TESTA 12 protein, putative [Ricinus communis]<>TRANSPARENT TESTA 12 protein, putative [Ricinus communis]		14.3072	25.4463	3.16809	-3.00577	0.000540612	filtre	filtre	filtre	filtre	filtre
CL10827Contig2	#N/A	PREDICTED: MATE efflux family protein 7-like [Cucumis sativus]		filtre	filtre	filtre	filtre	filtre	filtre	filtre	filtre	filtre	filtre
CL10827Contig3	GO:0016020 GO:0055085 GO:0015238 GO:0015297 GO:0006855	TRANSPARENT TESTA 12 protein, putative [Ricinus communis]<>TRANSPARENT TESTA 12 protein, putative [Ricinus communis]		74.716	129.394	20.038	-2.69096	4.111e-10	22.724	25.4239	20.024	-0.344461	0.927554
CL10828Contig1	#N/A	hypothetical protein JCGZ_14275 [Jatropha curcas]		filtre	filtre	filtre	filtre	filtre	filtre	filtre	filtre	filtre	filtre
CL10828Contig2	#N/A	PREDICTED: pentatricopeptide repeat-containing protein At4g01030, mitochondrial [Populus euphratica]		filtre	filtre	filtre	filtre	filtre	filtre	filtre	filtre	filtre	filtre
CL10829Contig1	#N/A	hypothetical protein JCGZ_11775 [Jatropha curcas]		filtre	filtre	filtre	filtre	filtre	filtre	filtre	filtre	filtre	filtre
CL10829Contig2	#N/A	conserved hypothetical protein [Ricinus communis]<>conserved hypothetical protein [Ricinus communis]		filtre	filtre	filtre	filtre	filtre	filtre	filtre	filtre	filtre	filtre
CL1082Contig1	#N/A	arsenite transport protein, putative [Ricinus communis]<>arsenite transport protein, putative [Ricinus communis]		filtre	filtre	filtre	filtre	filtre	filtre	filtre	filtre	filtre	filtre
CL1082Contig10	GO:0055085 GO:0016021	hypothetical protein JCGZ_26081 [Jatropha curcas]		60.0863	56.5342	63.6384	0.170775	0.79406	60.1456	56.6083	63.6829	0.169891	0.987545
CL1082Contig2	GO:0055085 GO:0016021	hypothetical protein JCGZ_26081 [Jatropha curcas]		filtre	filtre	filtre	filtre	filtre	filtre	filtre	filtre	filtre	filtre
CL1082Contig3	GO:0055085 GO:0016021	hypothetical protein JCGZ_26081 [Jatropha curcas]		filtre	filtre	filtre	filtre	filtre	filtre	filtre	filtre	filtre	filtre
CL1082Contig4	GO:0005739 GO:0009451	hypothetical protein JCGZ_10749 [Jatropha curcas]		55.3422	40.0914	70.593	0.816233	0.10878	81.3206	91.9904	70.6507	-0.38078	0.868507
CL1082Contig5	GO:0055085 GO:0016021	hypothetical protein JCGZ_26081 [Jatropha curcas]		filtre	filtre	filtre	filtre	filtre	filtre	filtre	filtre	filtre	filtre
CL1082Contig6	#N/A	hypothetical protein JCGZ_26081 [Jatropha curcas]		filtre	filtre	filtre	filtre	filtre	filtre	filtre	filtre	filtre	filtre
CL1082Contig7	GO:0006810 GO:0055085 GO:0016021 GO:0005215	plasma membrane aluminum transporter [Hydrangea macrophylla]		filtre	filtre	filtre	filtre	filtre	filtre	filtre	filtre	filtre	filtre
CL1082Contig8	#N/A	#N/A		filtre	filtre	filtre	filtre	filtre	filtre	filtre	filtre	filtre	filtre
CL1082Contig9	#N/A	hypothetical protein JCGZ_10749 [Jatropha curcas]		41.7754	29.8169	53.7338	0.849701	0.128708	50.1025	46.4662	53.7388	0.209782	0.972654
CL10830Contig1	#N/A	hypothetical protein JCGZ_05005 [Jatropha curcas]		filtre	filtre	filtre	filtre	filtre	filtre	filtre	filtre	filtre	filtre
CL10831Contig1	GO:0005509	hypothetical protein VITISV_023174 [Vitis vinifera]		NoExp	NoExp	NoExp	NoExp	NoExp	NoExp	NoExp	NoExp	NoExp	NoExp
CL10832Contig1	#N/A	dopamine beta-monooxygenase, putative [Ricinus communis]<>dopamine beta-monooxygenase, putative [Ricinus communis]		NoExp	NoExp	NoExp	NoExp	NoExp	NoExp	NoExp	NoExp	NoExp	NoExp
CL10833Contig1	GO:0005515	WD-repeat protein, putative [Ricinus communis]<>WD-repeat protein, putative [Ricinus communis]		223.149	238.027	208.272	-0.192656	0.721403	228.534	248.923	208.146	-0.258109	0.903871
CL10833Contig2	#N/A	WD-repeat protein, putative [Ricinus communis]<>WD-repeat protein, putative [Ricinus communis]		43.9674	42.2779	45.6569	0.110931	0.895067	40.5582	35.4082	45.7082	0.368372	0.936218
CL10834Contig1	#N/A	PREDICTED: uncharacterized protein LOC101493502 isoform X2 [Cicer arietinum]		filtre	filtre	filtre	filtre	filtre	filtre	filtre	filtre	filtre	filtre
CL10834Contig2	#N/A	#N/A		filtre	filtre	filtre	filtre	filtre	filtre	filtre	filtre	filtre	filtre
CL10834Contig3	#N/A	hypothetical protein JCGZ_23609 [Jatropha curcas]		filtre	filtre	filtre	filtre	filtre	filtre	filtre	filtre	filtre	filtre
CL10835Contig1	#N/A	hypothetical protein JCGZ_02358 [Jatropha curcas]		50.6937	56.8648	44.5227	-0.352997	0.657922	45.5531	46.5782	44.528	-0.0649431	0.995775
CL10836Contig1	GO:0008270 GO:0004842	PREDICTED: auxin transport protein BIG isoform X3 [Populus euphratica]		357.783	326.08	389.486	0.256345	0.528548	350.6	311.754	389.446	0.321019	0.932931
CL10837Contig1	#N/A	#N/A		NoExp	NoExp	NoExp	NoExp	NoExp	NoExp	NoExp	NoExp	NoExp	NoExp
CL10837Contig2	#N/A	PREDICTED: tetratricopeptide repeat protein 33 isoform X2 [Beta vulgaris subsp. vulgaris]		NoExp	NoExp	NoExp	NoExp	NoExp	NoExp	NoExp	NoExp	NoExp	NoExp
CL10838Contig1	#N/A	#N/A		filtre	filtre	filtre	filtre	filtre	filtre	filtre	filtre	filtre	filtre
CL10839Contig1	#N/A	DsRNA-binding protein 5, putative isoform 1 [Theobroma cacao]<>DsRNA-binding protein 5, putative isoform 1 [Theobroma cacao]<>DsRNA-binding protein 5, putative isoform 1 [Theobroma cacao]<>DsRNA-binding protein 5, putative isoform 1 [Theobroma cacao]		NoExp	NoExp	NoExp	NoExp	NoExp	NoExp	NoExp	NoExp	NoExp	NoExp
CL1083Contig1	#N/A	Aspartic proteinase nepenthesin-1 precursor, putative [Ricinus communis]<>Aspartic proteinase nepenthesin-1 precursor, putative [Ricinus communis]		NoExp	NoExp	NoExp	NoExp	NoExp	NoExp	NoExp	NoExp	NoExp	NoExp
CL1083Contig2	#N/A	Aspartic proteinase nepenthesin-1 precursor, putative [Ricinus communis]<>Aspartic proteinase nepenthesin-1 precursor, putative [Ricinus communis]		filtre	filtre	filtre	filtre	filtre	filtre	filtre	filtre	filtre	filtre
CL1083Contig3	GO:0006508 GO:0004190	hypothetical protein JCGZ_16060 [Jatropha curcas]		filtre	filtre	filtre	filtre	filtre	filtre	filtre	filtre	filtre	filtre
CL1083Contig4	GO:0006508 GO:0004190	hypothetical protein JCGZ_16060 [Jatropha curcas]		filtre	filtre	filtre	filtre	filtre	filtre	filtre	filtre	filtre	filtre
CL1083Contig5	GO:0006508 GO:0004190	hypothetical protein JCGZ_16060 [Jatropha curcas]		147.201	186.197	108.206	-0.783055	0.0384604	107.293	106.384	108.202	0.0244445	1
CL1083Contig6	#N/A	Aspartic proteinase nepenthesin-1 precursor, putative [Ricinus communis]<>Aspartic proteinase nepenthesin-1 precursor, putative [Ricinus communis]		37.5349	45.1117	29.9581	-0.590559	0.405226	41.0868	52.1873	29.9864	-0.799391	0.560975
CL10840Contig1	#N/A	conserved hypothetical protein [Ricinus communis]<>conserved hypothetical protein [Ricinus communis]		filtre	filtre	filtre	filtre	filtre	filtre	filtre	filtre	filtre	filtre
CL10841Contig1	#N/A	hypothetical protein JCGZ_21050 [Jatropha curcas]		filtre	filtre	filtre	filtre	filtre	filtre	filtre	filtre	filtre	filtre
CL10841Contig2	#N/A	hypothetical protein JCGZ_21050 [Jatropha curcas]		69.6925	57.7882	81.5969	0.49774	0.311123	88.9532	96.3167	81.5898	-0.239398	0.931807
CL10842Contig1	GO:0006413 GO:0003743 GO:0003723	hypothetical protein JCGZ_00251 [Jatropha curcas]		201.98	183.698	220.263	0.261888	0.502378	260.847	301.418	220.276	-0.452452	0.674821
CL10843Contig1	#N/A	Esterase PIR7B, putative [Ricinus communis]<>Esterase PIR7B, putative [Ricinus communis]		filtre	filtre	filtre	filtre	filtre	NoExp	NoExp	NoExp	NoExp	NoExp
CL10843Contig2	#N/A	hypothetical protein JCGZ_15725 [Jatropha curcas]		filtre	filtre	filtre	filtre	filtre	filtre	filtre	filtre	filtre	filtre
CL10843Contig3	#N/A	hypothetical protein POPTR_0008s09650g [Populus trichocarpa]<>hypothetical protein POPTR_0008s09650g [Populus trichocarpa]		NoExp	NoExp	NoExp	NoExp	NoExp	NoExp	NoExp	NoExp	NoExp	NoExp
CL10844Contig1	#N/A	putative ww domain-containing protein [Erysiphe necator]		NoExp	NoExp	NoExp	NoExp	NoExp	NoExp	NoExp	NoExp	NoExp	NoExp
CL10844Contig2	#N/A	putative ww domain-containing protein [Erysiphe necator]		NoExp	NoExp	NoExp	NoExp	NoExp	NoExp	NoExp	NoExp	NoExp	NoExp
CL10845Contig1	#N/A	PREDICTED: CRAL-TRIO domain-containing protein YKL091C-like isoform X2 [Citrus sinensis]		NoExp	NoExp	NoExp	NoExp	NoExp	NoExp	NoExp	NoExp	NoExp	NoExp
CL10845Contig2	#N/A	JHL07K02.10 [Jatropha curcas]		NoExp	NoExp	NoExp	NoExp	NoExp	NoExp	NoExp	NoExp	NoExp	NoExp
CL10846Contig1	GO:0016998	hypothetical protein JCGZ_02266 [Jatropha curcas]		filtre	filtre	filtre	filtre	filtre	filtre	filtre	filtre	filtre	filtre
CL10846Contig2	GO:0004672 GO:0006468 GO:0016772	serine-threonine protein kinase, plant-type, putative [Ricinus communis]<>serine-threonine protein kinase, plant-type, putative [Ricinus communis]		filtre	filtre	filtre	filtre	filtre	filtre	filtre	filtre	filtre	filtre
CL10847Contig1	GO:0016747	hypothetical protein RCOM_0721510 [Ricinus communis]<>hypothetical protein RCOM_0721510 [Ricinus communis]		NoExp	NoExp	NoExp	NoExp	NoExp	NoExp	NoExp	NoExp	NoExp	NoExp
CL10848Contig1	#N/A	#N/A		NoExp	NoExp	NoExp	NoExp	NoExp	NoExp	NoExp	NoExp	NoExp	NoExp
CL10849Contig1	#N/A	hypothetical protein JCGZ_12602 [Jatropha curcas]		filtre	filtre	filtre	filtre	filtre	filtre	filtre	filtre	filtre	filtre
CL1084Contig1	GO:0004713 GO:0004674 GO:0005524 GO:0004672 GO:0006468 GO:0016772	PREDICTED: casein kinase II subunit alpha [Phoenix dactylifera]		316.991	409.624	224.358	-0.868495	0.00535044	231.28	238.164	224.396	-0.0859113	0.972958
CL1084Contig2	GO:0005524 GO:0004672 GO:0006468 GO:0016772	PREDICTED: casein kinase II subunit alpha-1-like [Phoenix dactylifera]		1424.88	1818.72	1031.05	-0.81881	0.00791446	1280.45	1528.34	1032.57	-0.565728	0.445781
CL1084Contig3	GO:0004713 GO:0004674 GO:0005524 GO:0004672 GO:0006468 GO:0016772	PREDICTED: casein kinase II subunit alpha-like [Camelina sativa]		1363.19	1770.05	956.339	-0.888193	0.00152654	1096.12	1235.38	956.867	-0.368567	0.677963
CL1084Contig4	GO:0005524 GO:0004672 GO:0006468 GO:0016772	hypothetical protein CISIN_1g014406mg [Citrus sinensis]		filtre	filtre	filtre	filtre	filtre	filtre	filtre	filtre	filtre	filtre
CL1084Contig5	#N/A	hypothetical protein M569_08136, partial [Genlisea aurea]		filtre	filtre	filtre	filtre	filtre	filtre	filtre	filtre	filtre	filtre
CL10850Contig1	GO:0046983	DNA binding protein, putative [Ricinus communis]<>DNA binding protein, putative [Ricinus communis]		filtre	filtre	filtre	filtre	filtre	filtre	filtre	filtre	filtre	filtre
CL10850Contig2	GO:0046983	PREDICTED: transcription factor bHLH94-like [Phoenix dactylifera]		filtre	filtre	filtre	filtre	filtre	NoExp	NoExp	NoExp	NoExp	NoExp
CL10851Contig1	GO:0016246 GO:0006346 GO:0005737	hypothetical protein JCGZ_08007 [Jatropha curcas]		filtre	filtre	filtre	filtre	filtre	filtre	filtre	filtre	filtre	filtre
CL10852Contig1	GO:0008152 GO:0016758	PREDICTED: UDP-glycosyltransferase 85A2-like [Citrus sinensis]		filtre	filtre	filtre	filtre	filtre	filtre	filtre	filtre	filtre	filtre
CL10852Contig2	GO:0008152 GO:0016758	UDP-glucuronosyltransferase, putative [Ricinus communis]<>UDP-glucuronosyltransferase, putative [Ricinus communis]		filtre	filtre	filtre	filtre	filtre	filtre	filtre	filtre	filtre	filtre
CL10853Contig1	#N/A	hypothetical protein JCGZ_17154 [Jatropha curcas]		226.863	165.091	288.636	0.805994	0.00879007	257.873	227.059	288.686	0.346434	0.851156
CL10853Contig2	#N/A	conserved hypothetical protein [Ricinus communis]<>conserved hypothetical protein [Ricinus communis]		76.2641	56.1318	96.3964	0.780161	0.0753322	92.1348	87.862	96.4076	0.133908	0.990187
CL10854Contig1	#N/A	#N/A		13.5443	2.36999	24.7186	3.38265	0.000196243	21.9587	19.1691	24.7483	0.36855	0.952955
CL10855Contig1	GO:0005515	Cyclic nucleotide-gated ion channel, putative [Ricinus communis]<>Cyclic nucleotide-gated ion channel, putative [Ricinus communis]		NoExp	NoExp	NoExp	NoExp	NoExp	NoExp	NoExp	NoExp	NoExp	NoExp
CL10856Contig1	#N/A	PREDICTED: uncharacterized protein LOC103447800 [Malus domestica]		filtre	filtre	filtre	filtre	filtre	filtre	filtre	filtre	filtre	filtre
CL10856Contig2	#N/A	F17L21.7 [Arabidopsis thaliana]		filtre	filtre	filtre	filtre	filtre	filtre	filtre	filtre	filtre	filtre
CL10857Contig1	#N/A	Disease resistance protein RPS5, putative [Ricinus communis]<>Disease resistance protein RPS5, putative [Ricinus communis]		85.5852	107.651	63.5189	-0.761109	0.125781	62.9684	62.3536	63.5833	0.0281748	1
CL10857Contig2	#N/A	Disease resistance protein RPS5, putative [Ricinus communis]<>Disease resistance protein RPS5, putative [Ricinus communis]		filtre	filtre	filtre	filtre	filtre	filtre	filtre	filtre	filtre	filtre
CL10857Contig3	#N/A	Disease resistance protein RPS5, putative [Ricinus communis]<>Disease resistance protein RPS5, putative [Ricinus communis]		filtre	filtre	filtre	filtre	filtre	filtre	filtre	filtre	filtre	filtre
CL10858Contig1	#N/A	#N/A		filtre	filtre	filtre	filtre	filtre	filtre	filtre	filtre	filtre	filtre
CL10858Contig2	#N/A	#N/A		NoExp	NoExp	NoExp	NoExp	NoExp	NoExp	NoExp	NoExp	NoExp	NoExp
CL10859Contig1	GO:0009536	hypothetical protein PHAVU_008G077400g [Phaseolus vulgaris]<>hypothetical protein PHAVU_008G077400g [Phaseolus vulgaris]		16.8396	22.6522	11.027	-1.03862	0.249297	filtre	filtre	filtre	filtre	filtre
CL10859Contig2	#N/A	hypothetical protein PHAVU_008G077400g [Phaseolus vulgaris]<>hypothetical protein PHAVU_008G077400g [Phaseolus vulgaris]		filtre	filtre	filtre	filtre	filtre	filtre	filtre	filtre	filtre	filtre
CL1085Contig1	#N/A	conserved hypothetical protein [Ricinus communis]<>conserved hypothetical protein [Ricinus communis]		5449.38	7789.95	3108.8	-1.32526	3.365e-06	4358.14	5606.53	3109.75	-0.850309	0.0220341
CL10860Contig1	#N/A	conserved hypothetical protein [Ricinus communis]<>conserved hypothetical protein [Ricinus communis]		filtre	filtre	filtre	filtre	filtre	filtre	filtre	filtre	filtre	filtre
[truncated: 84,957 more rows]

## Sheet: 4
Supplementary Data 4. differentially expressed genes (8111) in response to ethephon for slightly TPD affected trees. Threshold FDR<0.05
id	GO	BLASTX	log2FoldChange	FDR	Hevea genome annotation
CL12239Contig1	GO:0005515 GO:0008270	zinc finger family protein [Populus trichocarpa]<>zinc finger family protein [Populus trichocarpa]	Inf	5.67326e-19	#N/A
CL1413Contig1	#N/A	hypothetical protein JCGZ_15888 [Jatropha curcas]	Inf	1.65141e-67	#N/A
CL14371Contig1	GO:0009055 GO:0020037 GO:0016705 GO:0005506 GO:0055114	hypothetical protein JCGZ_16072 [Jatropha curcas]	Inf	1.51129e-22	#N/A
CL16215Contig1	GO:0009055 GO:0020037 GO:0016705 GO:0005506 GO:0004497 GO:0055114	hypothetical protein PRUPE_ppa017476mg, partial [Prunus persica]<>hypothetical protein PRUPE_ppa017476mg, partial [Prunus persica]	Inf	5.77212e-11	#N/A
CL18185Contig1	GO:0016747	hypothetical protein JCGZ_19955 [Jatropha curcas]	Inf	7.51337e-13	#N/A
CL1Contig1044	GO:0009055 GO:0020037 GO:0016705 GO:0005506 GO:0055114	#N/A	Inf	1.00113e-11	#N/A
CL24609Contig1	GO:0016020 GO:0008519 GO:0072488 GO:0015696	ammonium transporter, putative [Ricinus communis]<>ammonium transporter, putative [Ricinus communis]	Inf	1.82672e-12	#N/A
CL2550Contig2	GO:0004713 GO:0004674 GO:0005515 GO:0005524 GO:0004672 GO:0006468 GO:0016772	hypothetical protein JCGZ_07595 [Jatropha curcas]	Inf	5.67046e-14	#N/A
CL33797Contig1	#N/A	#N/A	Inf	1.90048e-10	#N/A
CL36441Contig1	#N/A	#N/A	Inf	6.92424e-12	#N/A
CL8837Contig1	GO:0004553 GO:0005975	PREDICTED: acidic endochitinase-like [Pyrus x bretschneideri]	Inf	2.3942e-10	#N/A
CL15164Contig1	GO:0009055 GO:0020037 GO:0016705 GO:0005506 GO:0055114	hypothetical protein JCGZ_04352 [Jatropha curcas]	Inf	2.06674e-07	#N/A
CL19411Contig1	GO:0009055 GO:0020037 GO:0016705 GO:0005506 GO:0055114	PREDICTED: cytochrome P450 81E8-like isoform X1 [Populus euphratica]<>PREDICTED: cytochrome P450 81E8-like isoform X1 [Populus euphratica]<>PREDICTED: cytochrome P450 81E8-like isoform X2 [Populus euphratica]	Inf	4.0699e-07	#N/A
CL24828Contig1	GO:0009055 GO:0020037 GO:0016705 GO:0005506 GO:0055114	Cytochrome P450 [Theobroma cacao]<>Cytochrome P450 [Theobroma cacao]	Inf	4.69544e-07	#N/A
CL3284Contig4	#N/A	putative DNA gyrase subunit A; 1114-7603 [Arabidopsis thaliana]	Inf	3.91103e-08	#N/A
CL1872Contig2	GO:0016747	hypothetical protein JCGZ_01321 [Jatropha curcas]	9.35963	8.67251e-48	#N/A
CL1872Contig3	GO:0016747	hypothetical protein JCGZ_01321 [Jatropha curcas]	8.86137	2.07831e-70	scaffold0059_2632817 locus=scaffold0059(2632087,2633547,+); length=1461; function=Uncharacterized acetyltransferase At3g50280 like;
CL1413Contig3	#N/A	Chromosome-associated kinesin KIF4A, putative [Ricinus communis]<>Chromosome-associated kinesin KIF4A, putative [Ricinus communis]	7.72745	8.50543e-14	#N/A
CL10403Contig1	#N/A	PREDICTED: uncharacterized protein LOC105127305 [Populus euphratica]	7.33939	3.09991e-34	scaffold0782_257440 locus=scaffold0782(257144,257737,-); length=594;
CL1413Contig4	#N/A	hypothetical protein JCGZ_15888 [Jatropha curcas]	7.30814	3.40085e-63	scaffold0796_59730 locus=scaffold0796(55260,64201,-); length=3969; function=Chromosome-associated kinesin KIF4 like;
CL9148Contig2	#N/A	PREDICTED: uncharacterized protein LOC105109118 [Populus euphratica]<>PREDICTED: uncharacterized protein LOC105109118 [Populus euphratica]	7.1085	1.08822e-10	scaffold0045_615985 locus=scaffold0045(614338,617632,-); length=1860; domain=Glycoside hydrolase, family 10 domain containing; function=Endo-1,4-beta-xylanase C like;
CL1Contig1729	#N/A	#N/A	7.00335	1.09992e-32	#N/A
CL8190Contig1	#N/A	hypothetical protein JCGZ_12271 [Jatropha curcas]	6.97637	8.85898e-16	#N/A
CL12728Contig2	#N/A	conserved hypothetical protein [Ricinus communis]<>conserved hypothetical protein [Ricinus communis]	6.90135	2.33957e-09	scaffold0782_462577 locus=scaffold0782(461888,463266,-); length=1074;
CL31643Contig1	#N/A	coproporphyrinigen III oxidase, putative [Ricinus communis]<>coproporphyrinigen III oxidase, putative [Ricinus communis]	6.64862	5.95699e-10	scaffold0657_117747 locus=scaffold0657(117512,117982,-); length=471; function=Oxygen-independent coproporphyrinogen-III oxidase-like protein sll1917 like;
CL1Contig1750	#N/A	#N/A	6.54215	3.5612e-58	#N/A
CL29955Contig1	#N/A	type I inositol polyphosphate 5-phosphatase, putative [Ricinus communis]<>type I inositol polyphosphate 5-phosphatase, putative [Ricinus communis]	6.52595	1.13947e-60	#N/A
CL13703Contig1	GO:0009055 GO:0020037 GO:0016705 GO:0005506 GO:0055114	hypothetical protein PRUPE_ppa004179mg [Prunus persica]<>hypothetical protein PRUPE_ppa004179mg [Prunus persica]	6.43626	8.73796e-12	scaffold0049_239287 locus=scaffold0049(238590,239984,-); length=1179; domain=Cytochrome P450 domain containing; function=Cytochrome P450 82A3 like;
CL1Contig14054	#N/A	chaperone protein DNAj, putative [Ricinus communis]<>chaperone protein DNAj, putative [Ricinus communis]	6.33339	2.45242e-20	scaffold0373_32162 locus=scaffold0373(31797,32528,-); length=636; function=Chaperone protein dnaJ 20, chloroplastic like;
CL9055Contig1	GO:0005515	WD-repeat protein, putative [Ricinus communis]<>WD-repeat protein, putative [Ricinus communis]	6.32088	9.4704e-11	#N/A
CL12264Contig1	GO:0004713 GO:0005524 GO:0004672 GO:0006468 GO:0016772	PREDICTED: probable receptor-like serine/threonine-protein kinase At5g57670 isoform X2 [Populus euphratica]	6.16822	1.78215e-07	scaffold0097_26334 locus=scaffold0097(24801,37257,-); length=1161; function=Probable receptor-like serine/threonine-protein kinase At5g57670 like;
CL1Contig6705	#N/A	hypothetical protein JCGZ_21764 [Jatropha curcas]	6.09068	3.87515e-64	#N/A
CL17195Contig1	#N/A	conserved hypothetical protein [Ricinus communis]<>conserved hypothetical protein [Ricinus communis]	6.08358	2.64171e-17	scaffold1381_134507 locus=scaffold1381(134067,134948,+); length=639; function=Protein LURP-one-related 6 like;
CL20563Contig1	#N/A	hypothetical protein JCGZ_18605 [Jatropha curcas]	6.04418	1.15996e-10	scaffold1108_69086 locus=scaffold1108(65144,73029,-); length=3042; function=UPF0202 protein At1g10490 like;
CL9148Contig1	GO:0004553 GO:0005975	hydrolase, hydrolyzing O-glycosyl compounds, putative [Ricinus communis]<>hydrolase, hydrolyzing O-glycosyl compounds, putative [Ricinus communis]	5.96822	2.6458e-16	scaffold0045_615985 locus=scaffold0045(614338,617632,-); length=1860; domain=Glycoside hydrolase, family 10 domain containing; function=Endo-1,4-beta-xylanase C like;
CL12728Contig1	#N/A	hypothetical protein JCGZ_14469 [Jatropha curcas]	5.90159	4.19977e-10	#N/A
CL32477Contig1	#N/A	hypothetical protein PRUPE_ppa019275mg [Prunus persica]<>hypothetical protein PRUPE_ppa019275mg [Prunus persica]	5.88531	2.40824e-11	scaffold3280_9671 locus=scaffold3280(5279,14064,+); length=1668; function=Serine/threonine-protein kinase CBK1 like;
CL37696Contig1	GO:0008146	hypothetical protein JCGZ_24564 [Jatropha curcas]	5.83303	1.83519e-06	scaffold1019_270459 locus=scaffold1019(269939,270979,-); length=1041; function=Cytosolic sulfotransferase 15 like;
CL21621Contig1	#N/A	hypothetical protein JCGZ_17670 [Jatropha curcas]	5.83151	9.18136e-20	scaffold3280_9671 locus=scaffold3280(5279,14064,+); length=1668; function=Serine/threonine-protein kinase CBK1 like;
CL7157Contig1	#N/A	conserved hypothetical protein [Ricinus communis]<>conserved hypothetical protein [Ricinus communis]	5.80794	1.84275e-10	scaffold1090_270996 locus=scaffold1090(270762,271362,-); length=441;
CL1Contig11438	GO:0008171 GO:0008168 GO:0046983	PREDICTED: trans-resveratrol di-O-methyltransferase-like [Populus euphratica]	5.80357	2.24796e-08	scaffold0226_1455722 locus=scaffold0226(1454926,1456519,-); length=1077; function=Trans-resveratrol di-O-methyltransferase like;
CL1Contig911	GO:0009055 GO:0020037 GO:0016705 GO:0005506 GO:0004497 GO:0055114	#N/A	5.78649	2.38534e-36	scaffold1632_19091 locus=scaffold1632(18304,19878,+); length=1575; domain=Cytochrome P450 domain containing; function=Allene oxide synthase, chloroplastic like;
CL1Contig5676	GO:0008171 GO:0008168	o-methyltransferase, putative [Ricinus communis]<>o-methyltransferase, putative [Ricinus communis]	5.73621	5.7146e-22	scaffold1122_141397 locus=scaffold1122(140719,142076,-); length=1080; function=Trans-resveratrol di-O-methyltransferase like;
CL32567Contig1	#N/A	#N/A	5.71388	3.85862e-25	scaffold1404_78451 locus=scaffold1404(78077,78826,-); length=750; function=L-type lectin-domain containing receptor kinase V.9 like;
CL13954Contig1	#N/A	conserved hypothetical protein [Ricinus communis]<>conserved hypothetical protein [Ricinus communis]	5.69474	1.27441e-08	scaffold1296_67120 locus=scaffold1296(66971,67270,+); length=300;
CL1Contig12892	GO:0005840 GO:0006412 GO:0005622 GO:0003735	hypothetical protein OsI_17370 [Oryza sativa Indica Group]	5.68689	3.76062e-08	scaffold0653_395355 locus=scaffold0653(394366,396344,-); length=432; function=40S ribosomal protein S11 like;
CL649Contig5	#N/A	#N/A	5.66522	8.16738e-18	scaffold0140_1256214 locus=scaffold0140(1255877,1256552,-); length=432;
CL15202Contig1	GO:0005634 GO:0006355 GO:0046983	Auxin-induced protein AUX22, putative [Ricinus communis]<>Auxin-induced protein AUX22, putative [Ricinus communis]	5.59846	4.51761e-45	scaffold0583_69315 locus=scaffold0583(67996,70762,-); length=582; function=Auxin-induced protein AUX22 like;
CL5369Contig2	GO:0008299 GO:0016616 GO:0015936 GO:0055114 GO:0050661 GO:0004420 GO:0016021 GO:0050662	RecName: Full=3-hydroxy-3-methylglutaryl-coenzyme A reductase 3; Short=HMG-CoA reductase 3 [Hevea brasiliensis]<>3-hydroxy-3-methylglutaryl-coenzyme A reductase [Hevea brasiliensis]	5.5767	2.0103e-27	scaffold0344_1127249 locus=scaffold0344(1126067,1128864,-); length=1761; domain=Hydroxymethylglutaryl-CoA reductase, class I/II domain containing; function=3-hydroxy-3-methylglutaryl-coenzyme A reductase 3 like;
CL107Contig12	GO:0004713 GO:0004674 GO:0005524 GO:0004672 GO:0006468 GO:0016772	hypothetical protein JCGZ_05005 [Jatropha curcas]	5.55963	3.61213e-09	scaffold0154_989842 locus=scaffold0154(989063,990622,+); length=1560; function=Probable receptor-like protein kinase At1g11050 like;
CL1763Contig6	#N/A	hypothetical protein JCGZ_23173 [Jatropha curcas]	5.52801	3.61157e-45	scaffold0003_5526321 locus=scaffold0003(5524402,5527674,-); length=1056;
CL1Contig3258	GO:0050660 GO:0055114 GO:0016491	disulfide oxidoreductase, putative [Ricinus communis]<>disulfide oxidoreductase, putative [Ricinus communis]	5.5277	2.85377e-19	scaffold0443_30522 locus=scaffold0443(19919,41126,-); length=1575; function=NADPH-dependent thioredoxin reductase 3 like;
CL34416Contig1	#N/A	type I inositol polyphosphate 5-phosphatase, putative [Ricinus communis]<>type I inositol polyphosphate 5-phosphatase, putative [Ricinus communis]	5.51879	1.78721e-52	scaffold1243_117049 locus=scaffold1243(115499,118599,-); length=1674; function=Type I inositol 1,4,5-trisphosphate 5-phosphatase CVP2 like;
CL1Contig1432	GO:0008270	#N/A	5.49968	2.16209e-55	scaffold0373_1077841 locus=scaffold0373(1077551,1078132,-); length=582; function=Zinc finger protein KNUCKLES like;
CL7726Contig2	GO:0003677 GO:0006355 GO:0008270	hypothetical protein POPTR_0008s08740g [Populus trichocarpa]<>hypothetical protein POPTR_0008s08740g [Populus trichocarpa]	5.43212	9.8536e-10	scaffold0546_207403 locus=scaffold0546(206438,208822,-); length=1488; function=Cyclic dof factor 2 like;
CL1Contig20044	GO:0016021	conserved hypothetical protein [Ricinus communis]<>conserved hypothetical protein [Ricinus communis]	5.42643	3.10448e-11	scaffold1179_100080 locus=scaffold1179(98143,102018,+); length=1455;
CL1554Contig5	#N/A	hypothetical protein JCGZ_17929 [Jatropha curcas]	5.37796	3.20666e-09	scaffold0935_287595 locus=scaffold0935(284833,290358,-); length=2763; function=Lipoxygenase 6, chloroplastic like;
CL15911Contig1	GO:0008270	zinc finger family protein [Populus trichocarpa]<>zinc finger family protein [Populus trichocarpa]	5.3708	6.51035e-50	scaffold0190_1034686 locus=scaffold0190(1034243,1035130,-); length=888; function=Zinc finger protein ZAT5 like;
CL9612Contig1	#N/A	#N/A	5.35376	5.50709e-40	scaffold1743_51957 locus=scaffold1743(41883,62032,+); length=2967; function=Puromycin-sensitive aminopeptidase like;
CL1Contig656	#N/A	#N/A	5.34728	9.86707e-14	scaffold0795_155949 locus=scaffold0795(155800,156098,+); length=192; function=Arabinogalactan peptide 16 like;
CL25378Contig1	#N/A	hypothetical protein CICLE_v10012740mg [Citrus clementina]<>hypothetical protein CICLE_v10012740mg [Citrus clementina]<>PREDICTED: uncharacterized protein At3g17950-like [Citrus sinensis]<>hypothetical protein CICLE_v10012740mg [Citrus clementina]<>hypothetical protein CICLE_v10012740mg [Citrus clementina]<>hypothetical protein CISIN_1g028212mg [Citrus sinensis]	5.32142	8.19229e-37	scaffold0365_578439 locus=scaffold0365(577995,578883,-); length=639;
CL15932Contig1	GO:0005488	hypothetical protein JCGZ_25208 [Jatropha curcas]	5.30779	7.86694e-07	scaffold1144_33627 locus=scaffold1144(33011,34243,-); length=1233; function=U-box domain-containing protein 29 like;
CL9430Contig1	GO:0016747	hypothetical protein JCGZ_15895 [Jatropha curcas]	5.27452	2.56452e-18	scaffold0784_402768 locus=scaffold0784(401850,403687,-); length=1326; function=Protein ECERIFERUM 1 like;
CL1Contig5861	#N/A	PREDICTED: probable serine/threonine-protein kinase WNK4 isoform X2 [Populus euphratica]	5.22945	4.80715e-51	scaffold0125_637767 locus=scaffold0125(635628,639907,+); length=1812; function=Probable serine/threonine-protein kinase WNK4 like;
CL4466Contig3	GO:0006071 GO:0008081 GO:0008889 GO:0006629	glycerophosphodiester phosphodiesterase, putative [Ricinus communis]<>glycerophosphodiester phosphodiesterase, putative [Ricinus communis]	5.21746	1.8775e-16	scaffold0177_64224 locus=scaffold0177(62861,65587,+); length=1176; function=Glycerophosphodiester phosphodiesterase GDE1 like;
CL2599Contig1	GO:0055085 GO:0016021	hypothetical protein JCGZ_08025 [Jatropha curcas]	5.21513	4.7843e-17	scaffold0896_163716 locus=scaffold0896(161808,165624,-); length=1239; function=Uncharacterized transporter C5D6.04 like;
CL19895Contig1	#N/A	hypothetical protein JCGZ_26837 [Jatropha curcas]	5.09923	8.00869e-24	scaffold0814_482924 locus=scaffold0814(482467,483381,-); length=747;
CL11135Contig1	GO:0008152 GO:0006629	hypothetical protein JCGZ_15549 [Jatropha curcas]	5.08981	7.35718e-26	scaffold0194_1709515 locus=scaffold0194(1708497,1710534,+); length=1326; function=Patatin-like protein 7 like;
CL1Contig16293	GO:0004713 GO:0004674 GO:0005524 GO:0004672 GO:0006468 GO:0016772	No lysine kinase 4 isoform 2 [Theobroma cacao]<>No lysine kinase 4 isoform 2 [Theobroma cacao]	5.06933	5.79616e-55	scaffold0125_637767 locus=scaffold0125(635628,639907,+); length=1812; function=Probable serine/threonine-protein kinase WNK4 like;
CL16849Contig1	#N/A	hypothetical protein JCGZ_24548 [Jatropha curcas]	5.05051	9.90227e-37	scaffold0017_348794 locus=scaffold0017(348586,349002,-); length=417; function=Sigma factor binding protein 1, chloroplastic like;
CL1Contig709	GO:0009055 GO:0020037 GO:0016705 GO:0005506 GO:0004497 GO:0055114	#N/A	5.04164	8.08005e-23	scaffold1632_19091 locus=scaffold1632(18304,19878,+); length=1575; domain=Cytochrome P450 domain containing; function=Allene oxide synthase, chloroplastic like;
CL3627Contig3	GO:0003677 GO:0008168 GO:0006306	hypothetical protein JCGZ_19062 [Jatropha curcas]	5.03376	8.71079e-07	scaffold0029_1983142 locus=scaffold0029(1962400,1975603,+); length=4809; domain=C-5 cytosine methyltransferase domain containing; function=DNA (cytosine-5)-methyltransferase DRM2 like;
CL8299Contig2	GO:0008152 GO:0016758	hypothetical protein JCGZ_11168 [Jatropha curcas]	5.01294	6.76221e-19	scaffold0080_1672045 locus=scaffold0080(1671317,1672774,-); length=1458; function=UDP-glucose flavonoid 3-O-glucosyltransferase 6 like;
CL6409Contig1	GO:0031012 GO:0008237 GO:0006508 GO:0004222 GO:0008270	hypothetical protein JCGZ_21761 [Jatropha curcas]	5.0118	9.90227e-37	scaffold1148_4442 locus=scaffold1148(3894,4991,-); length=1098; function=Metalloendoproteinase 1 like;
CL1Contig13795	#N/A	unnamed protein product [Vitis vinifera]	4.97328	2.62577e-07	scaffold0189_1582317 locus=scaffold0189(1573516,1591119,-); length=9414; function=Disease resistance protein At4g27190 like;
CL26886Contig1	#N/A	#N/A	4.93459	3.86e-19	scaffold1759_64614 locus=scaffold1759(62769,66459,-); length=1065; function=Serine/threonine-protein kinase SRK2B like;
CL1409Contig2	#N/A	gamma-tocopherol methyltransferase [Hevea brasiliensis]	4.93164	3.80075e-08	scaffold0168_1042895 locus=scaffold0168(1041119,1044671,-); length=981; function=Probable tocopherol O-methyltransferase, chloroplastic like;
CL1Contig19886	#N/A	Cation transport protein chaC, putative [Ricinus communis]<>Cation transport protein chaC, putative [Ricinus communis]	4.90863	2.43732e-08	scaffold0067_1163210 locus=scaffold0067(1162367,1164053,-); length=669; function=Cation transport regulator-like protein 2 like;
CL9643Contig3	#N/A	hypothetical protein JCGZ_04389 [Jatropha curcas]	4.9028	1.08082e-14	scaffold0573_544654 locus=scaffold0573(544097,545523,-); length=1077; function=Calcium uniporter protein, mitochondrial like;
CL1Contig8503	#N/A	kinase, putative [Ricinus communis]<>kinase, putative [Ricinus communis]	4.89497	1.60009e-50	scaffold0312_1172197 locus=scaffold0312(1169748,1174646,+); length=1824; function=Probable serine/threonine-protein kinase WNK4 like;
CL7976Contig1	#N/A	JHL18I08.14 [Jatropha curcas]<>hypothetical protein JCGZ_04505 [Jatropha curcas]	4.87833	5.68366e-08	scaffold0016_2822187 locus=scaffold0016(2821471,2822904,-); length=948; function=Protein SHI RELATED SEQUENCE 5 like;
CL1Contig20015	#N/A	hypothetical protein POPTR_0001s33620g [Populus trichocarpa]<>hypothetical protein POPTR_0001s33620g [Populus trichocarpa]	4.8606	1.29555e-17	scaffold0983_84069 locus=scaffold0983(83353,84786,-); length=390;
CL8801Contig1	GO:0004713 GO:0005524 GO:0004672 GO:0006468 GO:0016772	ATP binding protein, putative [Ricinus communis]<>ATP binding protein, putative [Ricinus communis]	4.84843	3.8263e-19	scaffold0150_706668 locus=scaffold0150(705655,707682,-); length=2028; function=Protein LYK2 like;
CL1409Contig4	GO:0008152 GO:0008168	gamma-tocopherol methyltransferase [Hevea brasiliensis]	4.84176	1.14738e-20	scaffold0168_1042895 locus=scaffold0168(1041119,1044671,-); length=981; function=Probable tocopherol O-methyltransferase, chloroplastic like;
CL1Contig6749	GO:0004713 GO:0004674 GO:0005524 GO:0004672 GO:0006468 GO:0016772	kinase, putative [Ricinus communis]<>kinase, putative [Ricinus communis]	4.83983	2.02857e-49	scaffold0312_1172197 locus=scaffold0312(1169748,1174646,+); length=1824; function=Probable serine/threonine-protein kinase WNK4 like;
CL9580Contig1	GO:0003677 GO:0003682	transcription factor, putative [Ricinus communis]<>transcription factor, putative [Ricinus communis]	4.8307	1.25547e-08	scaffold0067_2073441 locus=scaffold0067(2072466,2074417,+); length=1065; function=Myb family transcription factor APL like;
CL18492Contig1	#N/A	hypothetical protein JCGZ_13413 [Jatropha curcas]	4.82806	5.31016e-31	scaffold0917_231809 locus=scaffold0917(231561,232058,+); length=498; function=Type II inositol 1,4,5-trisphosphate 5-phosphatase FRA3 like;
CL3663Contig6	GO:0004713 GO:0004674 GO:0005524 GO:0004672 GO:0006468 GO:0016772	hypothetical protein JCGZ_17783 [Jatropha curcas]	4.82742	8.11422e-23	scaffold0558_41754 locus=scaffold0558(40283,43225,+); length=2109; function=Cysteine-rich receptor-like protein kinase 2 like;
CL18268Contig1	#N/A	zinc finger family protein [Populus trichocarpa]<>zinc finger family protein [Populus trichocarpa]	4.72178	1.24525e-30	scaffold0190_1034686 locus=scaffold0190(1034243,1035130,-); length=888; function=Zinc finger protein ZAT5 like;
CL14643Contig2	GO:0005509	Polcalcin Jun o, putative [Ricinus communis]<>Polcalcin Jun o, putative [Ricinus communis]	4.70046	3.35777e-08	scaffold0763_94574 locus=scaffold0763(94359,94790,+); length=432; function=Putative calcium-binding protein CML19 like;
CL1835Contig2	#N/A	hypothetical protein JCGZ_13935 [Jatropha curcas]	4.68947	1.56911e-07	scaffold0031_2309655 locus=scaffold0031(2308022,2311289,+); length=1335; function=UDP-glucuronic acid decarboxylase 2 like;
CL8299Contig1	GO:0008152 GO:0016758	UDP-glucosyltransferase, putative [Ricinus communis]<>UDP-glucosyltransferase, putative [Ricinus communis]	4.68012	7.4376e-40	scaffold0080_1672045 locus=scaffold0080(1671317,1672774,-); length=1458; function=UDP-glucose flavonoid 3-O-glucosyltransferase 6 like;
CL11492Contig1	#N/A	conserved hypothetical protein [Ricinus communis]<>conserved hypothetical protein [Ricinus communis]	4.6614	3.37836e-33	scaffold0954_12492 locus=scaffold0954(12370,12615,-); length=246;
CL1409Contig3	#N/A	gamma-tocopherol methyltransferase [Hevea brasiliensis]	4.65567	5.32658e-07	scaffold0168_1042895 locus=scaffold0168(1041119,1044671,-); length=981; function=Probable tocopherol O-methyltransferase, chloroplastic like;
CL18582Contig1	GO:0006355 GO:0043565 GO:0003700	WRKY transcription factor, putative [Ricinus communis]<>WRKY transcription factor, putative [Ricinus communis]	4.64988	5.11993e-37	scaffold0898_281805 locus=scaffold0898(281181,282430,+); length=954; function=WRKY transcription factor 22 like;
CL10364Contig2	#N/A	conserved hypothetical protein [Ricinus communis]<>conserved hypothetical protein [Ricinus communis]	4.62972	0.000312357	scaffold1024_29773 locus=scaffold1024(26301,33731,+); length=1398;
CL3560Contig1	#N/A	hypothetical protein JCGZ_00368 [Jatropha curcas]	4.59897	4.14043e-07	scaffold0888_57069 locus=scaffold0888(56048,58090,+); length=2043; function=U-box domain-containing protein 16 like;
CL6558Contig2	GO:0005524 GO:0005515 GO:0008270 GO:0004386 GO:0003676	snf2 histone linker phd ring helicase, putative [Ricinus communis]<>snf2 histone linker phd ring helicase, putative [Ricinus communis]	4.59072	2.16209e-55	scaffold0653_301331 locus=scaffold0653(292437,310226,-); length=4806; function=E3 ubiquitin-protein ligase SHPRH like;
CL18037Contig1	GO:0016020 GO:0006810 GO:0055085 GO:0005215	hypothetical protein JCGZ_03344 [Jatropha curcas]	4.58382	2.07433e-20	scaffold0387_443143 locus=scaffold0387(442250,444037,+); length=1788; function=Adenine/guanine permease AZG1 like;
CL3663Contig4	#N/A	#N/A	4.58357	1.18741e-05	scaffold1104_18041 locus=scaffold1104(17988,19002,-); length=921; function=Protein phosphatase 2C 37 like;
CL8780Contig3	GO:0006355 GO:0043565 GO:0003700	unknown [Populus trichocarpa]	4.57357	1.19676e-53	scaffold0946_334154 locus=scaffold0946(333411,334897,+); length=975; function=Probable WRKY transcription factor 40 like;
CL1409Contig1	#N/A	gamma-tocopherol methyltransferase [Hevea brasiliensis]	4.57231	6.57844e-08	scaffold0168_1042895 locus=scaffold0168(1041119,1044671,-); length=981; function=Probable tocopherol O-methyltransferase, chloroplastic like;
CL1711Contig6	GO:0003677 GO:0006355	NAC domain-containing protein, putative [Ricinus communis]<>NAC domain-containing protein, putative [Ricinus communis]	4.56927	7.13137e-07	scaffold1138_244514 locus=scaffold1138(244171,245185,-); length=828; function=NAC domain-containing protein 72 like;
CL1Contig18532	GO:0005524	AAA-type ATPase family protein [Populus trichocarpa]<>AAA-type ATPase family protein [Populus trichocarpa]	4.54283	1.72623e-06	scaffold0932_184358 locus=scaffold0932(183630,185087,+); length=1458; function=Probable mitochondrial chaperone bcs1 like;
CL23813Contig1	#N/A	RNA polymerase II second largest subunit, partial [Roccella fuciformis]	4.48652	6.60154e-21	scaffold0217_704940 locus=scaffold0217(704743,705138,+); length=396;
CL1Contig13984	GO:0008152 GO:0003824	hypothetical protein JCGZ_11328 [Jatropha curcas]	4.47686	1.12169e-18	scaffold0657_280925 locus=scaffold0657(278609,283241,-); length=1695; function=4-coumarate--CoA ligase-like 9 like;
CL1Contig13361	#N/A	hydrolase [Mycobacterium kansasii]<>amidohydrolase family protein [Mycobacterium kansasii 732]	4.47302	2.65216e-06	scaffold0063_882889 locus=scaffold0063(881559,884219,+); length=1620; domain=Sodium/calcium exchanger membrane region domain containing;
CL3560Contig4	GO:0000151 GO:0016567 GO:0004842	hypothetical protein JCGZ_00368 [Jatropha curcas]	4.44646	2.53106e-14	scaffold0888_57069 locus=scaffold0888(56048,58090,+); length=2043; function=U-box domain-containing protein 16 like;
CL843Contig2	#N/A	hypothetical protein JCGZ_03320 [Jatropha curcas]	4.39283	1.35052e-36	scaffold0653_138432 locus=scaffold0653(138042,138728,+); length=687;
CL5032Contig2	GO:0006355 GO:0043565 GO:0003700	WRKY transcription factor 54 [Jatropha curcas]<>hypothetical protein JCGZ_20472 [Jatropha curcas]	4.36947	5.80495e-07	scaffold0481_416232 locus=scaffold0481(415563,416901,-); length=1029; function=Probable WRKY transcription factor 41 like;
CL128Contig3	#N/A	hypothetical protein JCGZ_01453 [Jatropha curcas]	4.32131	9.65464e-07	scaffold1161_41539 locus=scaffold1161(40208,41807,-); length=930; function=Protein kinase APK1A, chloroplastic like;
CL575Contig5	GO:0016020 GO:0050664 GO:0004601 GO:0005509 GO:0055114 GO:0016491	respiratory burst oxidase A [Manihot esculenta]	4.31984	3.30831e-09	scaffold0702_194727 locus=scaffold0702(192127,197328,+); length=2742; domain=NADPH oxidase Respiratory burst domain containing; function=Respiratory burst oxidase homolog protein C like;
CL17406Contig1	#N/A	hypothetical protein POPTR_0004s17810g [Populus trichocarpa]<>hypothetical protein POPTR_0004s17810g [Populus trichocarpa]	4.30356	1.8775e-16	scaffold0207_1456901 locus=scaffold0207(1456737,1457066,+); length=330; function=Chaperone protein dnaJ 11, chloroplastic like;
CL10327Contig1	#N/A	PREDICTED: uncharacterized protein LOC104106381 [Nicotiana tomentosiformis]	4.29807	7.03392e-10	scaffold0308_1094676 locus=scaffold0308(1094437,1094916,-); length=480;
CL20361Contig1	GO:0009664 GO:0005576	unknown [Lotus japonicus]	4.28685	3.94306e-19	scaffold1239_29503 locus=scaffold1239(28541,30465,-); length=708; function=Expansin-A4 like;
CL2599Contig4	GO:0055085 GO:0016021	hypothetical protein JCGZ_08025 [Jatropha curcas]	4.2817	7.19175e-27	scaffold0896_163716 locus=scaffold0896(161808,165624,-); length=1239; function=Uncharacterized transporter C5D6.04 like;
CL10739Contig1	GO:0008270	zinc finger protein, putative [Ricinus communis]<>zinc finger protein, putative [Ricinus communis]	4.27937	6.23258e-13	scaffold0199_1489965 locus=scaffold0199(1489489,1489863,+); length=375;
CL18489Contig1	#N/A	#N/A	4.26853	0.000208065	scaffold0086_1685296 locus=scaffold0086(1684046,1686546,-); length=1089; function=Probable beta-1,4-xylosyltransferase IRX9 like;
CL25580Contig1	#N/A	#N/A	4.24881	7.61584e-11	scaffold1490_8422 locus=scaffold1490(3417,13428,-); length=1626;
CL1Contig21422	#N/A	hypothetical protein JCGZ_07227 [Jatropha curcas]	4.23577	6.25269e-21	scaffold0795_155949 locus=scaffold0795(155800,156098,+); length=192; function=Arabinogalactan peptide 16 like;
CL12174Contig2	#N/A	late embryogenesis abundant, putative [Ricinus communis]<>late embryogenesis abundant, putative [Ricinus communis]	4.22788	0.000295088	scaffold0666_545760 locus=scaffold0666(545618,545902,+); length=285;
CL6443Contig3	GO:0055114 GO:0016491	polyamine oxidase, putative [Ricinus communis]<>polyamine oxidase, putative [Ricinus communis]	4.22474	1.17505e-19	scaffold0665_466593 locus=scaffold0665(462883,470303,+); length=1482; function=Polyamine oxidase 1 like;
CL1Contig13901	GO:0006081 GO:0008152 GO:0055114 GO:0004030 GO:0016491	hypothetical protein JCGZ_13661 [Jatropha curcas]	4.22113	1.65311e-14	scaffold0398_709850 locus=scaffold0398(708151,711550,+); length=1455; function=Aldehyde dehydrogenase family 3 member F1 like;
CL1Contig4672	GO:0055085	hypothetical protein JCGZ_08943 [Jatropha curcas]	4.21981	1.53407e-07	scaffold0345_1185669 locus=scaffold0345(1183398,1187941,-); length=2241; function=Oligopeptide transporter 3 like;
CL4252Contig1	#N/A	hypothetical protein JCGZ_26888 [Jatropha curcas]	4.2166	5.73012e-06	scaffold0005_1823460 locus=scaffold0005(1822083,1824838,-); length=1140; function=Receptor-like protein kinase HERK 1 like;
CL3560Contig3	GO:0005515 GO:0005488	hypothetical protein JCGZ_00368 [Jatropha curcas]	4.19977	3.10134e-21	scaffold0888_57069 locus=scaffold0888(56048,58090,+); length=2043; function=U-box domain-containing protein 16 like;
CL1Contig2398	GO:0004553 GO:0005975 GO:0004575 GO:0004564	vacuolar invertase [Manihot esculenta]	4.14293	9.55318e-05	scaffold1017_25282 locus=scaffold1017(23369,26817,-); length=1608; function=Acid beta-fructofuranosidase like;
CL1Contig16711	GO:0003677 GO:0006355 GO:0003700	hypothetical protein JCGZ_17289 [Jatropha curcas]	4.13407	8.28793e-21	scaffold1063_23830 locus=scaffold1063(23436,24224,-); length=789; function=Pathogenesis-related genes transcriptional activator PTI6 like;
CL11691Contig1	GO:0008146	Flavonol 4'-sulfotransferase, putative [Ricinus communis]<>Flavonol 4'-sulfotransferase, putative [Ricinus communis]	4.1168	0.000186692	scaffold1019_270459 locus=scaffold1019(269939,270979,-); length=1041; function=Cytosolic sulfotransferase 15 like;
CL10882Contig1	GO:0016020	Auxin-induced protein 5NG4, putative [Ricinus communis]<>Auxin-induced protein 5NG4, putative [Ricinus communis]	4.11576	4.70818e-11	scaffold0335_761826 locus=scaffold0335(760990,762662,-); length=1110; function=WAT1-related protein At5g40240 like;
CL1Contig16513	GO:0006749 GO:0003840	hypothetical protein POPTR_0018s06710g [Populus trichocarpa]<>hypothetical protein POPTR_0018s06710g [Populus trichocarpa]	4.11537	7.62033e-12	scaffold0137_1727797 locus=scaffold0137(1723300,1732294,-); length=1890; domain=Gamma-glutamyltranspeptidase domain containing; function=Gamma-glutamyltranspeptidase 3 like;
CL16130Contig1	#N/A	conserved hypothetical protein [Ricinus communis]<>conserved hypothetical protein [Ricinus communis]	4.10389	7.47014e-33	scaffold0671_67908 locus=scaffold0671(63117,72699,+); length=837;
CL1Contig5001	GO:0004713 GO:0005524 GO:0004672 GO:0006468 GO:0016772	Mitogen-activated protein kinase kinase kinase, putative [Ricinus communis]<>Mitogen-activated protein kinase kinase kinase, putative [Ricinus communis]	4.10156	1.12592e-21	scaffold1250_23621 locus=scaffold1250(22974,24269,+); length=1296; function=Mitogen-activated protein kinase kinase kinase A like;
CL1Contig5683	#N/A	hypothetical protein JCGZ_18838 [Jatropha curcas]	4.09796	4.26421e-10	scaffold3359_2417 locus=scaffold3359(539,4295,-); length=1569;
CL24951Contig1	#N/A	conserved hypothetical protein [Ricinus communis]<>conserved hypothetical protein [Ricinus communis]	4.07081	1.15389e-20	scaffold0479_427337 locus=scaffold0479(425712,428962,-); length=1701; function=Protochlorophyllide-dependent translocon component 52, chloroplastic like;
CL1Contig15155	GO:0008152 GO:0003824	PREDICTED: 4-coumarate--CoA ligase-like 9 [Populus euphratica]	4.05389	5.67326e-19	scaffold0657_280925 locus=scaffold0657(278609,283241,-); length=1695; function=4-coumarate--CoA ligase-like 9 like;
CL35826Contig1	#N/A	conserved hypothetical protein [Ricinus communis]<>conserved hypothetical protein [Ricinus communis]	4.04709	5.39373e-24	scaffold0318_1242461 locus=scaffold0318(1241491,1243432,+); length=918;
CL8387Contig1	#N/A	PREDICTED: uncharacterized protein LOC104212668 [Nicotiana sylvestris]	4.04151	0.00033585	scaffold0945_137779 locus=scaffold0945(137070,138488,-); length=426;
CL28614Contig1	#N/A	hypothetical protein JCGZ_14659 [Jatropha curcas]	4.04119	4.98232e-14	scaffold0731_539575 locus=scaffold0731(537829,541322,-); length=606; function=Rac-like GTP-binding protein 7 like;
CL4499Contig2	#N/A	PREDICTED: uncharacterized protein LOC104591967 [Nelumbo nucifera]	4.0391	1.57317e-06	scaffold2073_25808 locus=scaffold2073(18578,33038,+); length=4986; function=UDP-D-xylose:L-fucose alpha-1,3-D-xylosyltransferase 3 like;
CL1Contig13375	#N/A	hypothetical protein JCGZ_19020 [Jatropha curcas]	4.03761	3.90884e-23	scaffold0539_373610 locus=scaffold0539(373282,373938,-); length=657; function=Transcription factor bHLH147 like;
CL649Contig3	#N/A	conserved hypothetical protein [Ricinus communis]<>conserved hypothetical protein [Ricinus communis]	4.01699	1.0203e-07	scaffold0950_289565 locus=scaffold0950(288292,291040,-); length=378; function=NADH dehydrogenase [ubiquinone] 1 beta subcomplex subunit 8, mitochondrial like;
CL24458Contig1	#N/A	#N/A	4.01041	7.3929e-23	scaffold0592_522043 locus=scaffold0592(521438,522649,+); length=1212; function=E3 ubiquitin-protein ligase RING1- like;
CL1711Contig8	GO:0003677 GO:0006355	NAC transcription factor 021 [Jatropha curcas]<>hypothetical protein JCGZ_00663 [Jatropha curcas]	4.00564	4.03071e-13	scaffold1138_244514 locus=scaffold1138(244171,245185,-); length=828; function=NAC domain-containing protein 72 like;
CL5322Contig2	#N/A	conserved hypothetical protein [Ricinus communis]<>conserved hypothetical protein [Ricinus communis]	3.99881	0.000210168	scaffold0155_612158 locus=scaffold0155(611596,612720,+); length=924;
CL10629Contig2	#N/A	hypothetical protein JCGZ_16710 [Jatropha curcas]<>hypothetical protein JCGZ_16711 [Jatropha curcas]	3.99129	5.39203e-35	scaffold0184_1139369 locus=scaffold0184(1139269,1139469,-); length=201;
CL1Contig7368	GO:0043531	conserved hypothetical protein [Ricinus communis]<>conserved hypothetical protein [Ricinus communis]	3.99078	2.17689e-06	scaffold0203_1595714 locus=scaffold0203(1594282,1597146,-); length=2865; function=Disease resistance protein RPP8 like;
CL510Contig2	GO:0008685 GO:0016114	2-C-methyl-D-erythritol 2,4-cyclodiphosphate synthase [Hevea brasiliensis]	3.98491	5.09261e-06	scaffold0103_1940604 locus=scaffold0103(1938126,1942520,+); length=726; domain=2-C-methyl-D-erythritol 2,4-cyclodiphosphate synthase domain containing; function=2-C-methyl-D-erythritol 2,4-cyclodiphosphate synthase, chloroplastic like;
CL8780Contig1	GO:0006355 GO:0043565 GO:0003700	WRKY transcription factor 27 [Jatropha curcas]<>hypothetical protein JCGZ_26990 [Jatropha curcas]	3.98182	0.000225662	scaffold1216_16498 locus=scaffold1216(15786,17211,+); length=996; function=Probable WRKY transcription factor 40 like;
CL3663Contig2	GO:0005524 GO:0004672 GO:0006468 GO:0016772	hypothetical protein JCGZ_17783 [Jatropha curcas]	3.97781	4.71973e-11	scaffold0558_41754 locus=scaffold0558(40283,43225,+); length=2109; function=Cysteine-rich receptor-like protein kinase 2 like;
CL1Contig10832	GO:0046983	hypothetical protein JCGZ_19020 [Jatropha curcas]	3.96458	6.66865e-35	scaffold0539_373610 locus=scaffold0539(373282,373938,-); length=657; function=Transcription factor bHLH147 like;
CL32406Contig1	GO:0007165	hypothetical protein JCGZ_03345 [Jatropha curcas]	3.96014	5.98304e-05	scaffold1299_99244 locus=scaffold1299(98543,99529,+); length=987; function=CBL-interacting protein kinase 18 like;
CL843Contig1	#N/A	hypothetical protein JCGZ_03320 [Jatropha curcas]	3.95359	4.89357e-15	scaffold0387_62205 locus=scaffold0387(61862,62548,-); length=687;
CL1Contig21396	GO:0004806 GO:0006629	hypothetical protein JCGZ_03461 [Jatropha curcas]	3.93253	1.4604e-16	scaffold0076_2612 locus=scaffold0076(1822,3402,-); length=1581; domain=Lipase, class 3 domain containing; function=Phospholipase A1-Ibeta2, chloroplastic like;
CL9580Contig2	#N/A	hypothetical protein JCGZ_19694 [Jatropha curcas]	3.89384	3.27947e-06	scaffold0194_1537729 locus=scaffold0194(1536860,1538599,+); length=1008; function=Myb family transcription factor APL like;
CL5585Contig3	GO:0005524 GO:0004672 GO:0006468 GO:0016772	hypothetical protein JCGZ_11061 [Jatropha curcas]	3.85935	1.41491e-25	scaffold0181_81942 locus=scaffold0181(80557,83328,+); length=1200; function=Protein kinase 2A, chloroplastic like;
CL27275Contig1	#N/A	hypothetical protein JCGZ_06569 [Jatropha curcas]	3.85444	9.93223e-21	scaffold1104_76995 locus=scaffold1104(74300,79690,+); length=1626; function=MLO-like protein 4 like;
CL1Contig4306	GO:0003824	putative protein phosphatase 2C 10 [Morus notabilis]<>putative protein phosphatase 2C 10 [Morus notabilis]	3.85219	3.3995e-40	scaffold0841_381050 locus=scaffold0841(379486,382614,+); length=852; function=Probable protein phosphatase 2C 10 like;
CL10331Contig1	#N/A	auxin-responsive family protein [Populus trichocarpa]<>auxin-responsive family protein [Populus trichocarpa]	3.85079	0.000326361	scaffold0369_43127 locus=scaffold0369(26226,60028,-); length=600; function=Auxin-induced protein X10A like;
CL1554Contig7	GO:0016702 GO:0046872 GO:0005515 GO:0005506 GO:0055114 GO:0016165	hypothetical protein JCGZ_17929 [Jatropha curcas]	3.84972	2.44461e-30	scaffold0935_287595 locus=scaffold0935(284833,290358,-); length=2763; function=Lipoxygenase 6, chloroplastic like;
CL10144Contig1	GO:0046983	lMYC5 [Hevea brasiliensis]	3.83549	3.29143e-20	scaffold0103_17503 locus=scaffold0103(16790,18217,+); length=1428; function=Transcription factor MYC4 like;
CL1Contig14803	#N/A	#N/A	3.8083	7.89902e-05	scaffold0471_846776 locus=scaffold0471(844420,849133,-); length=1701; function=Uncharacterized protein YqeH like;
CL8139Contig1	GO:0003677 GO:0006355 GO:0003700	conserved hypothetical protein [Ricinus communis]<>conserved hypothetical protein [Ricinus communis]	3.80471	8.83969e-40	scaffold0320_39785 locus=scaffold0320(38859,40711,-); length=1383; function=Ethylene-responsive transcription factor ERF112 like;
CL843Contig3	#N/A	hypothetical protein JCGZ_03320 [Jatropha curcas]	3.80188	1.32759e-17	scaffold0387_62205 locus=scaffold0387(61862,62548,-); length=687;
CL1Contig14251	GO:0003824	putative protein phosphatase 2C 10 [Morus notabilis]<>putative protein phosphatase 2C 10 [Morus notabilis]	3.78856	3.41726e-37	scaffold0841_381050 locus=scaffold0841(379486,382614,+); length=852; function=Probable protein phosphatase 2C 10 like;
CL4432Contig2	GO:0046983	hypothetical protein JCGZ_23231 [Jatropha curcas]	3.78462	2.98932e-26	scaffold0045_331487 locus=scaffold0045(331269,331889,+); length=621; function=Transcription factor bHLH149 like;
CL1Contig17062	GO:0004553 GO:0005975	beta-1,3-glucanase [Manihot esculenta]	3.77682	5.32535e-12	scaffold0316_219088 locus=scaffold0316(218488,219688,+); length=1038; domain=Glycoside hydrolase, family 17 domain containing; function=Glucan endo-1,3-beta-glucosidase, basic isoform like;
CL4466Contig2	#N/A	glycerophosphodiester phosphodiesterase, putative [Ricinus communis]<>glycerophosphodiester phosphodiesterase, putative [Ricinus communis]	3.77444	1.62479e-11	scaffold0177_64224 locus=scaffold0177(62861,65587,+); length=1176; function=Glycerophosphodiester phosphodiesterase GDE1 like;
CL1Contig18580	#N/A	hypothetical protein JCGZ_18838 [Jatropha curcas]	3.76343	7.24719e-34	scaffold3359_2417 locus=scaffold3359(539,4295,-); length=1569;
CL4432Contig1	#N/A	hypothetical protein JCGZ_23231 [Jatropha curcas]	3.76151	3.02108e-17	scaffold0045_331487 locus=scaffold0045(331269,331889,+); length=621; function=Transcription factor bHLH149 like;
CL4294Contig4	GO:0005634 GO:0003677 GO:0006355 GO:0043565 GO:0003700	hypothetical protein JCGZ_07184 [Jatropha curcas]	3.76039	7.3929e-23	scaffold0067_1559913 locus=scaffold0067(1558961,1560871,-); length=510; function=Transcription factor HY5 like;
CL11218Contig1	GO:0055114 GO:0016491	aldo-keto reductase, putative [Ricinus communis]<>aldo-keto reductase, putative [Ricinus communis]	3.75592	2.83863e-11	scaffold0124_1066031 locus=scaffold0124(1065076,1066987,+); length=948; function=Aldo-keto reductase family 4 member C9 like;
CL10377Contig1	#N/A	hypothetical protein JCGZ_12329 [Jatropha curcas]	3.7286	3.78029e-33	scaffold0290_492439 locus=scaffold0290(491872,493006,-); length=792; function=Salicylic acid-binding protein 2 like;
[truncated: 7,938 more rows]

## Sheet: 5
Supplementary Data 5. Differentially expressed genes (728) in latex of severely affected TPD trees. Threshold FDR<0.05
[truncated: 729 more rows]

## Sheet: 6
Suppl. Data 6. List of the 272 contigs specifically regulated in severe TPD
[truncated: 273 more rows]

[truncated: 8 more sheets: 7, 8, 9, 10, 11, 12, 13, 14]
